# Supplementary material for: Fitness Benefits of Mate Choice for Compatibility in a Socially Monogamous Species
Source: PLoS Biol. 2015 Sep 14;13(9):e1002248. doi: 10.1371/journal.pbio.1002248 (PMC4569426; doi:10.1371/journal.pbio.1002248)
Supplement: S1 Data — (XLSX) [file pbio.1002248.s001.xlsx]

## Sheet: T1-1
Relative_fitness	MID	Partner_ID	MIDFID	Treatment	Pair_bond_duration
1.39	11216	11235	1121611235	C	231
0.92	11249	11316	1124911316	C	214
0.69	11250	11278	1125011278	C	214
1	11199	11245	1119911245	NC	86
1	11302	11323	1130211323	C	214
1.77	11028	11056	1102811056	NC	86
0.71	11203	11240	1120311240	NC	86
1.77	11208	11251	1120811251	C	231
0	11253	11239	1125311239	C	231
0.35	11262	11320	1126211320	NC	86
1.41	11274	11306	1127411306	C	214
0.27	11133	11110	1113311110	NC	86
1.07	11175	11139	1117511139	C	249
2.4	11243	11191	1124311191	C	231
0.27	11266	11280	1126611280	C	214
0.86	11017	11001	1101711001	C	301
0.64	11078	11145	1107811145	C	301
1.71	11137	11152	1113711152	NC	86
1.5	11170	11182	1117011182	C	249
0.64	11230	11234	1123011234	NC	86
0.64	11291	11321	1129111321	NC	86
0	11021	11064	1102111064	C	301
0	11135	11214	1113511214	NC	86
1	11174	11192	1117411192	NC	86
3	11283	11322	1128311322	C	214
1.25	11008	11149	1100811149	NC	86
1	11052	11038	1105211038	C	301
1.75	11189	11155	1118911155	C	249
1	11190	11187	1119011187	NC	86
0	11202	11220	1120211220	C	231
1.41	11044	11046	1104411046	C	301
0.35	11136	11047	1113611047	NC	86
0.88	11158	11197	1115811197	C	249
0.88	11169	11161	1116911161	NC	86
0	11223	11211	1122311211	NC	86
2.47	11256	11313	1125611313	C	214
1.61	11070	11062	1107011062	NC	86
1.61	11122	11055	1112211055	NC	86
1.77	11134	11168	1113411168	C	249
0	11147	11165	1114711165	NC	86
0	11210	11196	1121011196	C	231
1.83	11004	11006	1100411006	C	301
1.17	11051	11024	1105111024	C	301
1	11194	11227	1119411227	C	249
0	11288	11270	1128811270	NC	86
1.92	11028	11056	1102811056	NC	451
0.96	11070	11236	1107011236	NC	208
0.48	11169	11161	1116911161	NC	451
2.16	11185	11182	1118511182	C	263
0	11253	11165	1125311165	NC	208
0.48	11266	11296	1126611296	C	263
0.52	11008	11149	1100811149	NC	451
0.78	11078	11128	1107811128	NC	208
1.31	11201	11323	1120111323	NC	208
0	11210	11251	1121011251	C	263
1.83	11238	11220	1123811220	C	263
1.57	11249	11316	1124911316	C	579
2.35	11051	11197	1105111197	NC	208
0.52	11052	11038	1105211038	C	666
0.26	11163	11171	1116311171	NC	208
0.78	11202	11196	1120211196	C	263
1.04	11203	11240	1120311240	NC	451
1.04	11269	11295	1126911295	C	263
0.87	11135	11214	1113511214	NC	451
1.04	11175	11139	1117511139	C	614
1.22	11274	11321	1127411321	C	263
0.87	11283	11261	1128311261	NC	208
0.3	11017	11001	1101711001	C	666
0.9	11137	11152	1113711152	NC	451
0.9	11190	11224	1119011224	NC	208
0.3	11208	11228	1120811228	NC	208
1.8	11302	11278	1130211278	C	263
1.8	11303	11155	1130311155	C	263
1.5	11037	11234	1103711234	NC	208
0.75	11147	11110	1114711110	NC	208
1.12	11174	11192	1117411192	NC	451
0	11189	11064	1118911064	C	263
1.5	11216	11235	1121611235	C	596
1.12	11260	11280	1126011280	C	263
1.79	11004	11006	1100411006	C	666
0.54	11134	11168	1113411168	C	614
1.25	11215	11310	1121511310	C	263
1.43	11223	11193	1122311193	C	263
0	11230	11024	1123011024	NC	208

## Sheet: T1-2
Relative_fitness	FID	Partner_ID	MIDFID	Treatment	Pair_bond_duration
1.15	11235	11216	1121611235	C	231
1.15	11278	11250	1125011278	C	214
0.92	11316	11249	1124911316	C	214
1	11245	11199	1119911245	NC	86
1	11323	11302	1130211323	C	214
1.77	11056	11028	1102811056	NC	86
0	11239	11253	1125311239	C	231
0.71	11240	11203	1120311240	NC	86
1.77	11251	11208	1120811251	C	231
1.41	11306	11274	1127411306	C	214
0.35	11320	11262	1126211320	NC	86
0.27	11110	11133	1113311110	NC	86
0.8	11139	11175	1117511139	C	249
0.27	11191	11243	1124311191	C	231
0.8	11280	11266	1126611280	C	214
0.86	11001	11017	1101711001	C	301
0.64	11145	11078	1107811145	C	301
1.71	11152	11137	1113711152	NC	86
1.5	11182	11170	1117011182	C	249
0.64	11234	11230	1123011234	NC	86
0.64	11321	11291	1129111321	NC	86
0	11064	11021	1102111064	C	301
1	11192	11174	1117411192	NC	86
0.67	11214	11135	1113511214	NC	86
3	11322	11283	1128311322	C	214
1	11038	11052	1105211038	C	301
1	11149	11008	1100811149	NC	86
1.75	11155	11189	1118911155	C	249
0.25	11187	11190	1119011187	NC	86
0	11220	11202	1120211220	C	231
1.41	11046	11044	1104411046	C	301
0.35	11047	11136	1113611047	NC	86
0.88	11161	11169	1116911161	NC	86
0.88	11197	11158	1115811197	C	249
0	11211	11223	1122311211	NC	86
2.47	11313	11256	1125611313	C	214
1.61	11055	11122	1112211055	NC	86
1.61	11062	11070	1107011062	NC	86
0	11165	11147	1114711165	NC	86
1.77	11168	11134	1113411168	C	249
0	11196	11210	1121011196	C	231
1.5	11006	11004	1100411006	C	301
0.5	11024	11051	1105111024	C	301
1	11227	11194	1119411227	C	249
1	11270	11288	1128811270	NC	86
1.44	11056	11028	1102811056	NC	451
0.48	11161	11169	1116911161	NC	451
0	11165	11253	1125311165	NC	208
2.16	11182	11185	1118511182	C	263
1.44	11236	11070	1107011236	NC	208
0.48	11296	11266	1126611296	C	263
0.78	11128	11078	1107811128	NC	208
0.52	11149	11008	1100811149	NC	451
1.83	11220	11238	1123811220	C	263
0	11251	11210	1121011251	C	263
1.57	11316	11249	1124911316	C	579
1.31	11323	11201	1120111323	NC	208
0.52	11038	11052	1105211038	C	666
0.52	11171	11163	1116311171	NC	208
0.78	11196	11202	1120211196	C	263
2.09	11197	11051	1105111197	NC	208
1.04	11240	11203	1120311240	NC	451
1.04	11295	11269	1126911295	C	263
1.04	11139	11175	1117511139	C	614
0.87	11214	11135	1113511214	NC	451
1.04	11261	11283	1128311261	NC	208
1.22	11321	11274	1127411321	C	263
0.3	11001	11017	1101711001	C	666
0.9	11152	11137	1113711152	NC	451
1.8	11155	11303	1130311155	C	263
1.2	11224	11190	1119011224	NC	208
0	11228	11208	1120811228	NC	208
1.8	11278	11302	1130211278	C	263
0	11064	11189	1118911064	C	263
0.75	11110	11147	1114711110	NC	208
1.12	11192	11174	1117411192	NC	451
1.5	11234	11037	1103711234	NC	208
1.5	11235	11216	1121611235	C	596
1.12	11280	11260	1126011280	C	263
1.79	11006	11004	1100411006	C	666
0	11024	11230	1123011024	NC	208
0.54	11168	11134	1113411168	C	614
1.43	11193	11223	1122311193	C	263
1.25	11310	11215	1121511310	C	263

## Sheet: T1-3
Number_of_Eggs_Laid	FID	Partner_ID	MIDFID	Treatment	Season	Pair_bond_duration
18	11235	11216	1121611235	C	2012	231
17	11278	11250	1125011278	C	2012	214
9	11316	11249	1124911316	C	2012	214
40	11245	11199	1119911245	NC	2012	86
9	11323	11302	1130211323	C	2012	214
9	11056	11028	1102811056	NC	2012	86
2	11239	11253	1125311239	C	2012	231
5	11240	11203	1120311240	NC	2012	86
8	11251	11208	1120811251	C	2012	231
8	11306	11274	1127411306	C	2012	214
13	11320	11262	1126211320	NC	2012	86
18	11110	11133	1113311110	NC	2012	86
11	11139	11175	1117511139	C	2012	249
5	11191	11243	1124311191	C	2012	231
14	11280	11266	1126611280	C	2012	214
16	11001	11017	1101711001	C	2012	301
22	11145	11078	1107811145	C	2012	301
16	11152	11137	1113711152	NC	2012	86
16	11182	11170	1117011182	C	2012	249
10	11234	11230	1123011234	NC	2012	86
5	11321	11291	1129111321	NC	2012	86
11	11064	11021	1102111064	C	2012	301
10	11192	11174	1117411192	NC	2012	86
14	11214	11135	1113511214	NC	2012	86
20	11322	11283	1128311322	C	2012	214
15	11038	11052	1105211038	C	2012	301
22	11149	11008	1100811149	NC	2012	86
12	11155	11189	1118911155	C	2012	249
15	11187	11190	1119011187	NC	2012	86
0	11220	11202	1120211220	C	2012	231
9	11046	11044	1104411046	C	2012	301
6	11047	11136	1113611047	NC	2012	86
13	11161	11169	1116911161	NC	2012	86
12	11197	11158	1115811197	C	2012	249
14	11211	11223	1122311211	NC	2012	86
17	11313	11256	1125611313	C	2012	214
17	11055	11122	1112211055	NC	2012	86
17	11062	11070	1107011062	NC	2012	86
0	11165	11147	1114711165	NC	2012	86
14	11168	11134	1113411168	C	2012	249
9	11196	11210	1121011196	C	2012	231
15	11006	11004	1100411006	C	2012	301
14	11024	11051	1105111024	C	2012	301
11	11227	11194	1119411227	C	2012	249
7	11270	11288	1128811270	NC	2012	86
11	11056	11028	1102811056	NC	2013	451
19	11161	11169	1116911161	NC	2013	451
0	11165	11253	1125311165	NC	2013	208
21	11182	11185	1118511182	C	2013	263
16	11236	11070	1107011236	NC	2013	208
11	11296	11266	1126611296	C	2013	263
10	11128	11078	1107811128	NC	2013	208
25	11149	11008	1100811149	NC	2013	451
12	11220	11238	1123811220	C	2013	263
6	11251	11210	1121011251	C	2013	263
15	11316	11249	1124911316	C	2013	579
11	11323	11201	1120111323	NC	2013	208
17	11038	11052	1105211038	C	2013	666
19	11171	11163	1116311171	NC	2013	208
16	11196	11202	1120211196	C	2013	263
17	11197	11051	1105111197	NC	2013	208
15	11240	11203	1120311240	NC	2013	451
15	11295	11269	1126911295	C	2013	263
13	11139	11175	1117511139	C	2013	614
9	11214	11135	1113511214	NC	2013	451
18	11261	11283	1128311261	NC	2013	208
17	11321	11274	1127411321	C	2013	263
9	11001	11017	1101711001	C	2013	666
8	11152	11137	1113711152	NC	2013	451
17	11155	11303	1130311155	C	2013	263
35	11224	11190	1119011224	NC	2013	208
3	11228	11208	1120811228	NC	2013	208
18	11278	11302	1130211278	C	2013	263
17	11064	11189	1118911064	C	2013	263
20	11110	11147	1114711110	NC	2013	208
15	11192	11174	1117411192	NC	2013	451
17	11234	11037	1103711234	NC	2013	208
19	11235	11216	1121611235	C	2013	596
13	11280	11260	1126011280	C	2013	263
17	11006	11004	1100411006	C	2013	666
23	11024	11230	1123011024	NC	2013	208
13	11168	11134	1113411168	C	2013	614
18	11193	11223	1122311193	C	2013	263
13	11310	11215	1121511310	C	2013	263

## Sheet: T1-4
Disappeard_Egg	EggID	ClutchID	MIDFIDSoc	MID	FID	Treatment	Season	Egg_Number	Pair_bond_duration
1	1508	376	1101711001	11017	11001	C	2012	3	264
1	1509	376	1101711001	11017	11001	C	2012	4	265
1	1510	376	1101711001	11017	11001	C	2012	5	266
1	1511	376	1101711001	11017	11001	C	2012	6	267
0	1512	376	1101711001	11017	11001	C	2012	7	268
0	1854	477	1101711001	11017	11001	C	2012	2	287
0	1855	477	1101711001	11017	11001	C	2012	3	288
0	1856	477	1101711001	11017	11001	C	2012	4	289
0	1857	477	1101711001	11017	11001	C	2012	5	291
0	2362	562	1101711001	11017	11001	C	2012	1	326
0	2363	562	1101711001	11017	11001	C	2012	2	327
1	2364	562	1101711001	11017	11001	C	2012	3	328
0	2366	562	1101711001	11017	11001	C	2012	5	330
0	2365	562	1101711001	11017	11001	C	2012	4	330
0	1506	376	1101711001	11017	11001	C	2012	1	263
0	1507	376	1101711001	11017	11001	C	2012	2	263
0	3321	821	1101711001	11017	11001	C	2013	3	630
0	3322	821	1101711001	11017	11001	C	2013	4	632
0	3368	821	1101711001	11017	11001	C	2013	5	635
1	3675	880	1101711001	11017	11001	C	2013	1	681
0	3676	880	1101711001	11017	11001	C	2013	2	682
0	3677	880	1101711001	11017	11001	C	2013	3	683
0	3689	880	1101711001	11017	11001	C	2013	4	684
0	3715	880	1101711001	11017	11001	C	2013	5	685
0	3897	926	1101711001	11017	11001	C	2013	1	712
0	1640	378	1100411006	11004	11006	C	2012	1	264
0	1641	378	1100411006	11004	11006	C	2012	2	265
0	1642	378	1100411006	11004	11006	C	2012	3	266
1	1643	378	1100411006	11004	11006	C	2012	4	267
0	1644	378	1100411006	11004	11006	C	2012	5	268
0	1937	492	1100411006	11004	11006	C	2012	1	300
0	1938	492	1100411006	11004	11006	C	2012	2	301
0	1939	492	1100411006	11004	11006	C	2012	3	302
1	1940	492	1100411006	11004	11006	C	2012	4	303
0	1941	492	1100411006	11004	11006	C	2012	5	304
0	2528	589	1100411006	11004	11006	C	2012	1	339
0	2529	589	1100411006	11004	11006	C	2012	2	340
0	2530	589	1100411006	11004	11006	C	2012	3	341
0	2531	589	1100411006	11004	11006	C	2012	4	342
0	2532	589	1100411006	11004	11006	C	2012	5	343
0	3345	832	1100411006	11004	11006	C	2013	1	630
0	3346	832	1100411006	11004	11006	C	2013	2	631
0	3347	832	1100411006	11004	11006	C	2013	3	632
0	3348	832	1100411006	11004	11006	C	2013	4	633
0	3349	832	1100411006	11004	11006	C	2013	5	634
0	3500	847	1123011024	11230	11024	NC	2013	4	661
0	3555	854	1100411006	11004	11006	C	2013	1	670
1	3556	854	1100411006	11004	11006	C	2013	2	671
0	3586	854	1100411006	11004	11006	C	2013	3	672
0	3607	854	1100411006	11004	11006	C	2013	4	674
0	3614	854	1100411006	11004	11006	C	2013	5	676
0	3796	902	1113411168	11134	11168	C	2013	1	703
0	3793	910	1100411006	11004	11006	C	2013	1	704
0	3794	910	1100411006	11004	11006	C	2013	2	705
0	3795	910	1100411006	11004	11006	C	2013	3	706
0	3807	910	1100411006	11004	11006	C	2013	4	707
0	3830	910	1100411006	11004	11006	C	2013	5	708
1	1769	362	1105111024	11051	11024	C	2012	2	264
0	1770	362	1105111024	11051	11024	C	2012	3	268
0	1771	362	1105111024	11051	11024	C	2012	4	269
0	1772	362	1105111024	11051	11024	C	2012	5	270
1	1773	362	1105111024	11051	11024	C	2012	6	277
0	1774	362	1105111024	11051	11024	C	2012	7	278
0	1775	362	1105111024	11051	11024	C	2012	8	279
0	1776	362	1105111024	11051	11024	C	2012	9	280
0	1777	362	1105111024	11051	11024	C	2012	10	281
0	2208	534	1105111024	11051	11024	C	2012	1	312
0	2209	534	1105111024	11051	11024	C	2012	2	313
0	2210	534	1105111024	11051	11024	C	2012	3	314
0	2211	534	1105111024	11051	11024	C	2012	4	315
1	1768	362	1105111024	11051	11024	C	2012	1	263
1	3350	834	1123011024	11230	11024	NC	2013	1	174
1	3351	834	1123011024	11230	11024	NC	2013	2	175
1	3352	834	1123011024	11230	11024	NC	2013	3	176
0	3362	834	1123011024	11230	11024	NC	2013	4	177
1	3384	834	1123011024	11230	11024	NC	2013	5	178
1	3489	847	1123011024	11230	11024	NC	2013	1	200
1	3492	847	1123011024	11230	11024	NC	2013	2	201
1	3494	847	1123011024	11230	11024	NC	2013	3	202
0	3501	847	1123011024	11230	11024	NC	2013	5	205
0	3521	847	1123011024	11230	11024	NC	2013	6	208
0	3553	847	1123011024	11230	11024	NC	2013	7	213
1	3584	847	1123011024	11230	11024	NC	2013	8	214
0	3606	847	1123011024	11230	11024	NC	2013	9	216
1	3744	897	1123011024	11230	11024	NC	2013	1	232
1	3745	897	1123011024	11230	11024	NC	2013	2	233
0	3747	897	1123011024	11230	11024	NC	2013	4	235
1	3746	897	1123011024	11230	11024	NC	2013	3	235
1	3753	897	1123011024	11230	11024	NC	2013	5	236
0	3758	897	1123011024	11230	11024	NC	2013	6	237
0	3842	924	1123011024	11230	11024	NC	2013	1	251
1	3843	924	1123011024	11230	11024	NC	2013	2	252
0	3844	924	1123011024	11230	11024	NC	2013	3	253
0	3845	924	1123011024	11230	11024	NC	2013	4	254
1	1725	372	1105211038	11052	11038	C	2012	1	267
1	1726	372	1105211038	11052	11038	C	2012	2	268
0	1727	372	1105211038	11052	11038	C	2012	3	269
0	1728	372	1105211038	11052	11038	C	2012	4	270
0	1729	372	1105211038	11052	11038	C	2012	5	271
0	1878	482	1105211038	11052	11038	C	2012	1	290
0	1879	482	1105211038	11052	11038	C	2012	2	291
0	1880	482	1105211038	11052	11038	C	2012	3	292
0	1881	482	1105211038	11052	11038	C	2012	4	293
0	1882	482	1105211038	11052	11038	C	2012	5	295
0	2392	567	1105211038	11052	11038	C	2012	1	330
0	2393	567	1105211038	11052	11038	C	2012	2	331
0	2394	567	1105211038	11052	11038	C	2012	3	332
0	2395	567	1105211038	11052	11038	C	2012	4	333
0	2396	567	1105211038	11052	11038	C	2012	5	335
0	3275	808	1105211038	11052	11038	C	2013	1	629
0	3276	808	1105211038	11052	11038	C	2013	2	630
0	3277	808	1105211038	11052	11038	C	2013	3	631
0	3278	808	1105211038	11052	11038	C	2013	4	632
0	3358	808	1105211038	11052	11038	C	2013	5	634
0	3567	876	1105211038	11052	11038	C	2013	1	663
0	3568	876	1105211038	11052	11038	C	2013	2	664
1	3569	876	1105211038	11052	11038	C	2013	3	666
0	3652	882	1105211038	11052	11038	C	2013	1	680
0	3653	882	1105211038	11052	11038	C	2013	2	681
0	3670	882	1105211038	11052	11038	C	2013	3	682
0	3695	882	1105211038	11052	11038	C	2013	4	684
0	3781	907	1105211038	11052	11038	C	2013	1	699
0	3782	907	1105211038	11052	11038	C	2013	2	700
0	3783	907	1105211038	11052	11038	C	2013	3	701
0	3784	907	1105211038	11052	11038	C	2013	4	702
0	3785	907	1105211038	11052	11038	C	2013	5	704
0	1491	360	1104411046	11044	11046	C	2012	2	264
0	1492	360	1104411046	11044	11046	C	2012	3	265
0	1493	360	1104411046	11044	11046	C	2012	4	266
0	2129	520	1104411046	11044	11046	C	2012	1	307
0	2131	520	1104411046	11044	11046	C	2012	3	309
0	2130	520	1104411046	11044	11046	C	2012	2	309
0	2132	520	1104411046	11044	11046	C	2012	4	311
0	2133	520	1104411046	11044	11046	C	2012	5	312
0	1490	360	1104411046	11044	11046	C	2012	1	263
0	2247	411	1113611047	11136	11047	NC	2012	1	96
0	2248	411	1113611047	11136	11047	NC	2012	2	97
0	2249	411	1113611047	11136	11047	NC	2012	3	100
1	2250	411	1113611047	11136	11047	NC	2012	4	102
0	2251	411	1113611047	11136	11047	NC	2012	5	103
0	2252	411	1113611047	11136	11047	NC	2012	6	105
0	1526	377	1112211055	11122	11055	NC	2012	2	49
0	1527	377	1112211055	11122	11055	NC	2012	3	50
0	1528	377	1112211055	11122	11055	NC	2012	4	51
0	1529	377	1112211055	11122	11055	NC	2012	5	52
0	1530	377	1112211055	11122	11055	NC	2012	6	53
0	1998	500	1113411168	11134	11168	C	2012	1	88
0	2227	538	1112211055	11122	11055	NC	2012	1	99
0	2228	538	1112211055	11122	11055	NC	2012	2	100
0	2229	538	1112211055	11122	11055	NC	2012	3	101
0	2230	538	1112211055	11122	11055	NC	2012	4	102
0	2231	538	1112211055	11122	11055	NC	2012	5	103
0	2232	538	1112211055	11122	11055	NC	2012	6	104
0	2233	538	1112211055	11122	11055	NC	2012	7	105
0	1525	377	1112211055	11122	11055	NC	2012	1	48
0	1561	358	1102811056	11028	11056	NC	2012	1	50
0	1562	358	1102811056	11028	11056	NC	2012	2	51
0	1563	358	1102811056	11028	11056	NC	2012	3	52
0	1564	358	1102811056	11028	11056	NC	2012	4	55
0	2153	523	1102811056	11028	11056	NC	2012	1	95
0	2154	523	1102811056	11028	11056	NC	2012	2	96
0	2155	523	1102811056	11028	11056	NC	2012	3	97
0	2156	523	1102811056	11028	11056	NC	2012	4	99
0	2157	523	1102811056	11028	11056	NC	2012	5	100
0	3250	799	1102811056	11028	11056	NC	2013	1	414
0	3251	799	1102811056	11028	11056	NC	2013	2	415
0	3252	799	1102811056	11028	11056	NC	2013	3	417
0	3253	799	1102811056	11028	11056	NC	2013	4	418
0	3475	799	1102811056	11028	11056	NC	2013	5	419
1	3724	891	1107011236	11070	11236	NC	2013	8	463
0	3727	891	1107011236	11070	11236	NC	2013	11	464
1	3686	872	1102811056	11028	11056	NC	2013	1	466
0	3687	872	1102811056	11028	11056	NC	2013	2	467
0	3688	872	1102811056	11028	11056	NC	2013	3	468
0	3716	872	1102811056	11028	11056	NC	2013	4	470
0	1536	373	1107011062	11070	11062	NC	2012	1	50
0	1537	373	1107011062	11070	11062	NC	2012	2	51
0	1538	373	1107011062	11070	11062	NC	2012	3	52
0	1539	373	1107011062	11070	11062	NC	2012	4	53
0	1540	373	1107011062	11070	11062	NC	2012	5	54
0	1541	373	1107011062	11070	11062	NC	2012	6	55
0	2106	517	1107011062	11070	11062	NC	2012	1	86
0	2107	517	1107011062	11070	11062	NC	2012	2	87
1	2108	517	1107011062	11070	11062	NC	2012	3	88
0	2109	517	1107011062	11070	11062	NC	2012	4	89
0	2110	517	1107011062	11070	11062	NC	2012	5	90
0	2111	517	1107011062	11070	11062	NC	2012	6	91
0	2506	585	1107011062	11070	11062	NC	2012	1	125
0	2507	585	1107011062	11070	11062	NC	2012	2	126
0	2508	585	1107011062	11070	11062	NC	2012	3	127
0	2509	585	1107011062	11070	11062	NC	2012	4	128
0	2510	585	1107011062	11070	11062	NC	2012	5	129
0	1751	400	1102111064	11021	11064	C	2012	1	270
0	1752	400	1102111064	11021	11064	C	2012	2	271
0	1753	400	1102111064	11021	11064	C	2012	3	272
0	1754	400	1102111064	11021	11064	C	2012	4	273
0	1755	400	1102111064	11021	11064	C	2012	5	275
0	2197	532	1102111064	11021	11064	C	2012	1	311
0	2198	532	1102111064	11021	11064	C	2012	2	312
0	2199	532	1102111064	11021	11064	C	2012	3	313
0	2200	532	1102111064	11021	11064	C	2012	4	314
0	2201	532	1102111064	11021	11064	C	2012	5	315
0	2202	532	1102111064	11021	11064	C	2012	6	317
1	3335	829	1118911064	11189	11064	C	2013	2	226
0	3336	829	1118911064	11189	11064	C	2013	3	227
1	3337	829	1118911064	11189	11064	C	2013	4	228
1	3487	846	1118911064	11189	11064	C	2013	1	253
0	3488	846	1118911064	11189	11064	C	2013	2	254
1	3491	846	1118911064	11189	11064	C	2013	3	255
1	3493	846	1118911064	11189	11064	C	2013	4	256
0	3495	846	1118911064	11189	11064	C	2013	5	257
1	3510	846	1118911064	11189	11064	C	2013	6	259
1	3662	884	1118911064	11189	11064	C	2013	1	279
1	3713	884	1118911064	11189	11064	C	2013	2	282
0	3732	893	1118911064	11189	11064	C	2013	1	284
1	3733	893	1118911064	11189	11064	C	2013	2	285
1	3734	893	1118911064	11189	11064	C	2013	3	286
0	3735	893	1118911064	11189	11064	C	2013	4	287
0	3748	893	1118911064	11189	11064	C	2013	5	288
0	3749	893	1118911064	11189	11064	C	2013	6	290
1	2448	577	1125011278	11250	11278	C	2012	3	125
0	1605	375	1113311110	11133	11110	NC	2012	1	51
0	1606	375	1113311110	11133	11110	NC	2012	2	52
0	1607	375	1113311110	11133	11110	NC	2012	3	53
0	1608	375	1113311110	11133	11110	NC	2012	4	54
0	1873	481	1113311110	11133	11110	NC	2012	1	75
0	1874	481	1113311110	11133	11110	NC	2012	2	76
0	1875	481	1113311110	11133	11110	NC	2012	3	77
0	1876	481	1113311110	11133	11110	NC	2012	4	78
0	1877	481	1113311110	11133	11110	NC	2012	5	79
1	2158	524	1113311110	11133	11110	NC	2012	1	100
1	2159	524	1113311110	11133	11110	NC	2012	2	101
1	2160	524	1113311110	11133	11110	NC	2012	3	102
1	2161	524	1113311110	11133	11110	NC	2012	4	103
0	2336	558	1113311110	11133	11110	NC	2012	1	111
0	2337	558	1113311110	11133	11110	NC	2012	2	112
0	2338	558	1113311110	11133	11110	NC	2012	3	113
0	2339	558	1113311110	11133	11110	NC	2012	4	114
1	2340	558	1113311110	11133	11110	NC	2012	5	116
0	3326	830	1121611235	11216	11235	C	2013	4	172
1	3364	826	1114711110	11147	11110	NC	2013	1	173
1	3365	826	1114711110	11147	11110	NC	2013	2	174
1	3366	826	1114711110	11147	11110	NC	2013	3	175
1	3367	826	1114711110	11147	11110	NC	2013	4	176
1	3385	826	1114711110	11147	11110	NC	2013	5	178
1	3479	844	1114711110	11147	11110	NC	2013	1	194
0	3481	844	1114711110	11147	11110	NC	2013	2	195
0	3483	844	1114711110	11147	11110	NC	2013	3	196
1	3484	844	1114711110	11147	11110	NC	2013	4	197
0	3486	844	1114711110	11147	11110	NC	2013	5	198
0	3490	844	1114711110	11147	11110	NC	2013	6	200
0	3812	889	1114711110	11147	11110	NC	2013	1	245
1	3813	889	1114711110	11147	11110	NC	2013	2	246
1	3815	889	1114711110	11147	11110	NC	2013	4	249
0	3832	889	1114711110	11147	11110	NC	2013	5	250
0	3833	889	1114711110	11147	11110	NC	2013	6	251
1	3846	889	1114711110	11147	11110	NC	2013	7	252
0	2060	509	1117511139	11175	11139	C	2012	1	50
0	3411	805	1107811128	11078	11128	NC	2013	2	177
0	3414	805	1107811128	11078	11128	NC	2013	5	180
0	3415	805	1107811128	11078	11128	NC	2013	6	182
0	3631	879	1107811128	11078	11128	NC	2013	2	221
1	3639	879	1107811128	11078	11128	NC	2013	3	222
0	3654	879	1107811128	11078	11128	NC	2013	4	223
1	3685	879	1107811128	11078	11128	NC	2013	5	225
0	3904	927	1107811128	11078	11128	NC	2013	1	254
0	1594	383	1117511139	11175	11139	C	2012	1	213
0	1595	383	1117511139	11175	11139	C	2012	2	214
0	1596	383	1117511139	11175	11139	C	2012	3	215
0	1597	383	1117511139	11175	11139	C	2012	4	216
0	1598	383	1117511139	11175	11139	C	2012	5	217
1	2061	509	1117511139	11175	11139	C	2012	2	254
1	2062	509	1117511139	11175	11139	C	2012	3	255
0	2064	509	1117511139	11175	11139	C	2012	5	256
0	2065	509	1117511139	11175	11139	C	2012	6	257
1	2066	509	1117511139	11175	11139	C	2012	7	258
0	2067	509	1117511139	11175	11139	C	2012	8	259
1	3299	814	1117511139	11175	11139	C	2013	1	577
0	3300	814	1117511139	11175	11139	C	2013	2	578
0	3301	814	1117511139	11175	11139	C	2013	3	579
0	3302	814	1117511139	11175	11139	C	2013	4	580
0	3303	814	1117511139	11175	11139	C	2013	5	581
0	3635	864	1117511139	11175	11139	C	2013	3	620
0	3636	864	1117511139	11175	11139	C	2013	4	620
0	3637	864	1117511139	11175	11139	C	2013	5	621
0	3638	864	1117511139	11175	11139	C	2013	6	623
0	3859	917	1117511139	11175	11139	C	2013	1	655
0	3861	917	1117511139	11175	11139	C	2013	3	658
0	3862	917	1117511139	11175	11139	C	2013	4	659
0	3863	917	1117511139	11175	11139	C	2013	5	660
0	1481	398	1107811145	11078	11145	C	2012	2	264
0	1482	398	1107811145	11078	11145	C	2012	3	265
0	1483	398	1107811145	11078	11145	C	2012	4	266
0	1484	398	1107811145	11078	11145	C	2012	5	267
0	1942	493	1107811145	11078	11145	C	2012	1	298
0	1943	493	1107811145	11078	11145	C	2012	2	299
0	1944	493	1107811145	11078	11145	C	2012	3	300
0	1945	493	1107811145	11078	11145	C	2012	4	301
0	1946	493	1107811145	11078	11145	C	2012	5	302
1	2318	554	1107811145	11078	11145	C	2012	1	322
0	2319	554	1107811145	11078	11145	C	2012	2	323
0	2320	554	1107811145	11078	11145	C	2012	3	324
0	2321	554	1107811145	11078	11145	C	2012	4	325
1	2322	554	1107811145	11078	11145	C	2012	5	326
1	2323	554	1107811145	11078	11145	C	2012	6	327
0	2324	554	1107811145	11078	11145	C	2012	7	336
0	2325	554	1107811145	11078	11145	C	2012	8	337
0	2326	554	1107811145	11078	11145	C	2012	9	338
0	2327	554	1107811145	11078	11145	C	2012	10	339
0	2397	554	1107811145	11078	11145	C	2012	11	340
0	2398	554	1107811145	11078	11145	C	2012	12	341
0	1480	398	1107811145	11078	11145	C	2012	1	263
0	1486	409	1100811149	11008	11149	NC	2012	2	50
0	1487	409	1100811149	11008	11149	NC	2012	3	51
0	1488	409	1100811149	11008	11149	NC	2012	4	52
1	1489	409	1100811149	11008	11149	NC	2012	5	53
0	1894	486	1100811149	11008	11149	NC	2012	1	81
1	1895	486	1100811149	11008	11149	NC	2012	2	82
1	1896	486	1100811149	11008	11149	NC	2012	3	83
0	1897	486	1100811149	11008	11149	NC	2012	4	84
0	1898	486	1100811149	11008	11149	NC	2012	5	85
1	2349	560	1100811149	11008	11149	NC	2012	1	104
1	2350	560	1100811149	11008	11149	NC	2012	2	105
1	2351	560	1100811149	11008	11149	NC	2012	3	106
0	2352	560	1100811149	11008	11149	NC	2012	4	107
1	2353	560	1100811149	11008	11149	NC	2012	5	108
1	2354	560	1100811149	11008	11149	NC	2012	6	109
0	2355	560	1100811149	11008	11149	NC	2012	7	110
0	2356	560	1100811149	11008	11149	NC	2012	8	111
0	2496	582	1100811149	11008	11149	NC	2012	1	126
0	2497	582	1100811149	11008	11149	NC	2012	2	128
0	1485	409	1100811149	11008	11149	NC	2012	1	48
0	2498	582	1100811149	11008	11149	NC	2012	3	129
0	2499	582	1100811149	11008	11149	NC	2012	4	131
0	3410	805	1107811128	11078	11128	NC	2013	1	419
0	3416	804	1100811149	11008	11149	NC	2013	1	422
0	3413	805	1107811128	11078	11128	NC	2013	4	422
0	3417	804	1100811149	11008	11149	NC	2013	2	423
1	3418	804	1100811149	11008	11149	NC	2013	3	425
0	3440	804	1100811149	11008	11149	NC	2013	4	426
0	3443	804	1100811149	11008	11149	NC	2013	5	427
1	3454	804	1100811149	11008	11149	NC	2013	6	428
0	3508	850	1100811149	11008	11149	NC	2013	1	449
1	3520	850	1100811149	11008	11149	NC	2013	2	450
1	3524	850	1100811149	11008	11149	NC	2013	3	451
1	3525	850	1100811149	11008	11149	NC	2013	4	452
0	3527	850	1100811149	11008	11149	NC	2013	5	453
0	3532	850	1100811149	11008	11149	NC	2013	6	454
1	3577	850	1100811149	11008	11149	NC	2013	7	456
1	3789	896	1100811149	11008	11149	NC	2013	1	486
1	3790	896	1100811149	11008	11149	NC	2013	2	487
0	3803	909	1123811220	11238	11220	C	2013	1	489
0	3871	919	1100811149	11008	11149	NC	2013	1	493
0	3872	919	1100811149	11008	11149	NC	2013	2	494
0	3873	919	1100811149	11008	11149	NC	2013	3	495
0	3874	919	1100811149	11008	11149	NC	2013	4	496
0	3880	918	1120111323	11201	11323	NC	2013	1	496
1	3875	919	1100811149	11008	11149	NC	2013	5	497
0	1572	389	1113711152	11137	11152	NC	2012	2	49
0	1573	389	1113711152	11137	11152	NC	2012	3	50
0	1574	389	1113711152	11137	11152	NC	2012	4	52
0	1947	494	1113711152	11137	11152	NC	2012	1	86
0	1948	494	1113711152	11137	11152	NC	2012	2	87
0	1949	494	1113711152	11137	11152	NC	2012	3	88
0	1950	494	1113711152	11137	11152	NC	2012	4	89
0	1951	494	1113711152	11137	11152	NC	2012	5	90
0	1952	494	1113711152	11137	11152	NC	2012	6	92
0	2572	598	1113711152	11137	11152	NC	2012	1	125
0	2573	598	1113711152	11137	11152	NC	2012	2	126
0	2574	598	1113711152	11137	11152	NC	2012	3	127
0	2575	598	1113711152	11137	11152	NC	2012	4	128
0	1571	389	1113711152	11137	11152	NC	2012	1	48
0	2576	598	1113711152	11137	11152	NC	2012	5	129
0	2577	598	1113711152	11137	11152	NC	2012	6	131
0	3429	822	1113711152	11137	11152	NC	2013	1	421
0	3432	822	1113711152	11137	11152	NC	2013	4	423
0	3433	822	1113711152	11137	11152	NC	2013	5	424
0	3434	822	1113711152	11137	11152	NC	2013	6	425
0	3435	822	1113711152	11137	11152	NC	2013	7	426
0	3451	822	1113711152	11137	11152	NC	2013	8	428
1	3692	875	1113711152	11137	11152	NC	2013	3	465
0	3693	875	1113711152	11137	11152	NC	2013	4	466
0	1518	406	1118911155	11189	11155	C	2012	2	212
0	1519	406	1118911155	11189	11155	C	2012	3	213
0	1520	406	1118911155	11189	11155	C	2012	4	215
0	2014	502	1118911155	11189	11155	C	2012	1	252
0	2015	502	1118911155	11189	11155	C	2012	2	253
0	2016	502	1118911155	11189	11155	C	2012	3	254
1	2017	502	1118911155	11189	11155	C	2012	4	255
0	2018	502	1118911155	11189	11155	C	2012	5	257
1	1517	406	1118911155	11189	11155	C	2012	1	211
0	2493	581	1118911155	11189	11155	C	2012	1	292
0	2494	581	1118911155	11189	11155	C	2012	2	293
0	2495	581	1118911155	11189	11155	C	2012	3	294
0	3444	823	1130311155	11303	11155	C	2013	1	229
0	3431	822	1113711152	11137	11152	NC	2013	3	234
0	3445	823	1130311155	11303	11155	C	2013	2	234
0	3446	823	1130311155	11303	11155	C	2013	3	235
0	3447	823	1130311155	11303	11155	C	2013	4	236
0	3448	823	1130311155	11303	11155	C	2013	5	237
0	3449	823	1130311155	11303	11155	C	2013	6	239
0	3786	914	1120811228	11208	11228	NC	2013	9	279
1	3730	852	1119011224	11190	11224	NC	2013	10	282
0	3787	914	1120811228	11208	11228	NC	2013	11	285
1	3754	877	1130311155	11303	11155	C	2013	1	288
1	3755	877	1130311155	11303	11155	C	2013	2	289
1	3756	877	1130311155	11303	11155	C	2013	3	290
0	3757	877	1130311155	11303	11155	C	2013	4	291
1	3760	877	1130311155	11303	11155	C	2013	5	292
0	3764	877	1130311155	11303	11155	C	2013	6	294
0	1621	407	1116911161	11169	11161	NC	2012	1	51
0	1622	407	1116911161	11169	11161	NC	2012	2	52
0	1623	407	1116911161	11169	11161	NC	2012	3	53
0	1624	407	1116911161	11169	11161	NC	2012	4	55
0	1869	480	1116911161	11169	11161	NC	2012	1	74
0	1870	480	1116911161	11169	11161	NC	2012	2	75
0	1871	480	1116911161	11169	11161	NC	2012	3	76
0	1872	480	1116911161	11169	11161	NC	2012	4	78
0	2328	555	1116911161	11169	11161	NC	2012	1	111
0	2329	555	1116911161	11169	11161	NC	2012	2	112
0	2330	555	1116911161	11169	11161	NC	2012	3	113
0	2331	555	1116911161	11169	11161	NC	2012	4	114
0	2332	555	1116911161	11169	11161	NC	2012	5	116
0	3248	800	1116911161	11169	11161	NC	2013	2	417
0	3249	800	1116911161	11169	11161	NC	2013	3	418
0	3360	800	1116911161	11169	11161	NC	2013	4	419
0	3381	800	1116911161	11169	11161	NC	2013	5	420
1	3389	800	1116911161	11169	11161	NC	2013	6	421
1	3548	871	1116911161	11169	11161	NC	2013	1	453
1	3549	871	1116911161	11169	11161	NC	2013	2	454
1	3581	871	1116911161	11169	11161	NC	2013	3	456
1	3591	871	1116911161	11169	11161	NC	2013	4	457
1	3604	871	1116911161	11169	11161	NC	2013	5	458
1	3629	871	1116911161	11169	11161	NC	2013	6	464
1	3640	871	1116911161	11169	11161	NC	2013	7	465
1	3655	871	1116911161	11169	11161	NC	2013	8	466
1	3674	871	1116911161	11169	11161	NC	2013	9	467
0	3775	892	1116911161	11169	11161	NC	2013	2	480
1	3776	892	1116911161	11169	11161	NC	2013	3	481
0	3777	892	1116911161	11169	11161	NC	2013	4	482
0	3780	892	1116911161	11169	11161	NC	2013	5	484
0	3243	796	1126611296	11266	11296	C	2013	1	413
0	1532	386	1113411168	11134	11168	C	2012	2	212
0	1533	386	1113411168	11134	11168	C	2012	3	214
0	1534	386	1113411168	11134	11168	C	2012	4	215
0	1535	386	1113411168	11134	11168	C	2012	5	217
0	1999	500	1113411168	11134	11168	C	2012	2	251
0	2000	500	1113411168	11134	11168	C	2012	3	253
0	2001	500	1113411168	11134	11168	C	2012	4	254
0	2002	500	1113411168	11134	11168	C	2012	5	255
0	2003	500	1113411168	11134	11168	C	2012	6	257
0	2502	584	1113411168	11134	11168	C	2012	1	291
0	1531	386	1113411168	11134	11168	C	2012	1	211
0	2503	584	1113411168	11134	11168	C	2012	2	292
0	2504	584	1113411168	11134	11168	C	2012	3	293
0	2505	584	1113411168	11134	11168	C	2012	4	294
1	3339	837	1113411168	11134	11168	C	2013	2	580
1	3354	837	1113411168	11134	11168	C	2013	3	582
0	3383	837	1113411168	11134	11168	C	2013	4	584
0	3398	837	1113411168	11134	11168	C	2013	5	585
0	3400	837	1113411168	11134	11168	C	2013	6	586
0	3542	869	1113411168	11134	11168	C	2013	2	615
0	3543	869	1113411168	11134	11168	C	2013	3	616
1	3544	869	1113411168	11134	11168	C	2013	4	617
1	3557	869	1113411168	11134	11168	C	2013	5	619
1	3797	902	1113411168	11134	11168	C	2013	2	652
0	3799	902	1113411168	11134	11168	C	2013	4	654
0	3831	902	1113411168	11134	11168	C	2013	5	656
0	1669	408	1126611280	11266	11280	C	2012	2	11
0	2315	553	1126611280	11266	11280	C	2012	1	69
0	2317	553	1126611280	11266	11280	C	2012	3	70
1	3407	839	1116311171	11163	11171	NC	2013	1	180
1	3408	839	1116311171	11163	11171	NC	2013	2	181
1	3409	839	1116311171	11163	11171	NC	2013	3	182
1	3452	839	1116311171	11163	11171	NC	2013	5	185
1	3496	848	1116311171	11163	11171	NC	2013	1	198
1	3497	848	1116311171	11163	11171	NC	2013	2	200
1	3509	851	1116311171	11163	11171	NC	2013	1	206
0	3571	863	1120211196	11202	11196	C	2013	2	208
1	3530	851	1116311171	11163	11171	NC	2013	2	209
0	3701	861	1120311240	11203	11240	NC	2013	6	211
1	3531	851	1116311171	11163	11171	NC	2013	3	211
1	3603	851	1116311171	11163	11171	NC	2013	4	215
1	3613	851	1116311171	11163	11171	NC	2013	6	217
1	3612	851	1116311171	11163	11171	NC	2013	5	217
0	3671	887	1116311171	11163	11171	NC	2013	1	219
0	3672	887	1116311171	11163	11171	NC	2013	2	220
1	3956	935	1116311171	11163	11171	NC	2013	1	252
1	3957	935	1116311171	11163	11171	NC	2013	2	253
1	3958	935	1116311171	11163	11171	NC	2013	3	254
0	1566	357	1117011182	11170	11182	C	2012	2	215
0	1567	357	1117011182	11170	11182	C	2012	3	216
0	1568	357	1117011182	11170	11182	C	2012	4	217
0	1569	357	1117011182	11170	11182	C	2012	5	218
1	1570	357	1117011182	11170	11182	C	2012	6	219
1	1693	357	1117011182	11170	11182	C	2012	7	230
1	1827	357	1117011182	11170	11182	C	2012	8	232
0	2093	515	1117011182	11170	11182	C	2012	1	255
1	2094	515	1117011182	11170	11182	C	2012	2	256
0	2095	515	1117011182	11170	11182	C	2012	3	257
1	2096	515	1117011182	11170	11182	C	2012	4	259
0	2578	599	1117011182	11170	11182	C	2012	1	289
0	2579	599	1117011182	11170	11182	C	2012	2	290
0	2580	599	1117011182	11170	11182	C	2012	3	291
0	2581	599	1117011182	11170	11182	C	2012	4	292
0	2582	599	1117011182	11170	11182	C	2012	5	294
0	3244	796	1126611296	11266	11296	C	2013	2	227
0	3392	797	1118511182	11185	11182	C	2013	3	228
1	3393	797	1118511182	11185	11182	C	2013	4	228
0	3394	797	1118511182	11185	11182	C	2013	5	230
1	3395	797	1118511182	11185	11182	C	2013	6	231
0	3396	797	1118511182	11185	11182	C	2013	7	232
1	3397	797	1118511182	11185	11182	C	2013	8	233
0	3406	797	1118511182	11185	11182	C	2013	9	235
0	3419	797	1118511182	11185	11182	C	2013	10	237
0	3718	891	1107011236	11070	11236	NC	2013	2	267
0	3720	891	1107011236	11070	11236	NC	2013	4	268
0	3722	891	1107011236	11070	11236	NC	2013	6	271
0	3673	888	1125311165	11253	11165	NC	2013	1	274
1	3726	891	1107011236	11070	11236	NC	2013	10	276
1	3729	891	1107011236	11070	11236	NC	2013	13	283
0	3888	913	1107011236	11070	11236	NC	2013	4	301
0	3889	913	1107011236	11070	11236	NC	2013	5	302
0	3390	797	1118511182	11185	11182	C	2013	1	225
0	3892	913	1107011236	11070	11236	NC	2013	8	306
0	3944	931	1102811056	11028	11056	NC	2013	1	309
0	1704	369	1119011187	11190	11187	NC	2012	2	55
0	1705	369	1119011187	11190	11187	NC	2012	3	56
0	1706	369	1119011187	11190	11187	NC	2012	4	57
0	1707	369	1119011187	11190	11187	NC	2012	5	59
0	2222	537	1119011187	11190	11187	NC	2012	1	95
1	2223	537	1119011187	11190	11187	NC	2012	2	96
1	2224	537	1119011187	11190	11187	NC	2012	3	97
0	2225	537	1119011187	11190	11187	NC	2012	4	98
0	2226	537	1119011187	11190	11187	NC	2012	5	100
0	2489	580	1119011187	11190	11187	NC	2012	1	121
0	2490	580	1119011187	11190	11187	NC	2012	2	124
0	2491	580	1119011187	11190	11187	NC	2012	3	126
0	2492	580	1119011187	11190	11187	NC	2012	4	127
0	1986	388	1124311191	11243	11191	C	2012	1	232
0	1987	388	1124311191	11243	11191	C	2012	2	233
0	1988	388	1124311191	11243	11191	C	2012	3	234
0	1989	388	1124311191	11243	11191	C	2012	4	235
0	2316	553	1126611280	11266	11280	C	2012	2	254
0	1610	416	1113511214	11135	11214	NC	2012	2	52
0	1992	395	1117411192	11174	11192	NC	2012	2	79
0	1994	395	1117411192	11174	11192	NC	2012	4	85
0	1996	395	1117411192	11174	11192	NC	2012	6	90
0	1997	395	1117411192	11174	11192	NC	2012	7	90
0	2409	570	1117411192	11174	11192	NC	2012	1	120

## Sheet: T1-5
Dead_Embryo	EggID	ClutchGen	MIDFIDGen	MGen	FGen	Treatment	Season	Egg_Number	Pair_bond_duration
0	1512	1	1101711001	11017	11001	C	2012	7	268
1	1854	2	1101711001	11017	11001	C	2012	1	287
0	1855	2	1101711001	11017	11001	C	2012	2	288
0	1856	2	1101711001	11017	11001	C	2012	3	289
1	1857	2	1101711001	11017	11001	C	2012	4	291
1	2362	3	1101711001	11017	11001	C	2012	1	326
1	2363	3	1101711001	11017	11001	C	2012	2	327
0	2366	3	1101711001	11017	11001	C	2012	5	330
0	2365	3	1101711001	11017	11001	C	2012	4	330
0	1506	1	1101711001	11017	11001	C	2012	1	263
0	1507	1	1101711001	11017	11001	C	2012	2	263
0	3321	4	1101711001	11017	11001	C	2013	1	630
1	3322	4	1101711001	11017	11001	C	2013	2	632
1	3368	4	1101711001	11017	11001	C	2013	3	635
0	3676	5	1101711001	11017	11001	C	2013	2	682
0	3677	5	1101711001	11017	11001	C	2013	3	683
1	3689	5	1101711001	11017	11001	C	2013	4	684
1	3897	6	1101711001	11017	11001	C	2013	1	712
0	2528	9	1100411006	11004	11006	C	2012	1	339
0	2529	9	1100411006	11004	11006	C	2012	2	340
0	2530	9	1100411006	11004	11006	C	2012	3	341
0	2531	9	1100411006	11004	11006	C	2012	4	342
0	2532	9	1100411006	11004	11006	C	2012	5	343
0	3345	10	1100411006	11004	11006	C	2013	1	630
0	3346	10	1100411006	11004	11006	C	2013	2	631
0	3347	10	1100411006	11004	11006	C	2013	3	632
0	3348	10	1100411006	11004	11006	C	2013	4	633
0	3349	10	1100411006	11004	11006	C	2013	5	634
1	3500	11	1100411006	11004	11006	C	2013	1	661
0	3555	12	1100411006	11004	11006	C	2013	1	670
0	3586	12	1100411006	11004	11006	C	2013	3	672
0	3607	12	1100411006	11004	11006	C	2013	4	674
1	3614	12	1100411006	11004	11006	C	2013	5	676
0	3796	13	1100411006	11004	11006	C	2013	1	703
1	3793	13	1100411006	11004	11006	C	2013	2	704
0	3794	13	1100411006	11004	11006	C	2013	3	705
0	3795	13	1100411006	11004	11006	C	2013	4	706
0	3807	13	1100411006	11004	11006	C	2013	5	707
0	3830	13	1100411006	11004	11006	C	2013	6	708
1	1770	14	1105111024	11051	11024	C	2012	3	268
1	1771	14	1105111024	11051	11024	C	2012	4	269
1	1774	15	1105111024	11051	11024	C	2012	2	278
1	1775	15	1105111024	11051	11024	C	2012	3	279
0	1776	15	1105111024	11051	11024	C	2012	4	280
0	1777	15	1105111024	11051	11024	C	2012	5	281
1	2208	16	1105111024	11051	11024	C	2012	1	312
0	2209	16	1105111024	11051	11024	C	2012	2	313
1	2210	16	1105111024	11051	11024	C	2012	3	314
0	2211	16	1105111024	11051	11024	C	2012	4	315
0	1727	22	1105211038	11052	11038	C	2012	3	269
0	1728	22	1105211038	11052	11038	C	2012	4	270
0	1729	22	1105211038	11052	11038	C	2012	5	271
0	1878	23	1105211038	11052	11038	C	2012	1	290
0	1879	23	1105211038	11052	11038	C	2012	2	291
0	1880	23	1105211038	11052	11038	C	2012	3	292
0	1881	23	1105211038	11052	11038	C	2012	4	293
1	2392	24	1105211038	11052	11038	C	2012	1	330
0	2393	24	1105211038	11052	11038	C	2012	2	331
0	2394	24	1105211038	11052	11038	C	2012	3	332
0	2396	24	1105211038	11052	11038	C	2012	5	335
1	3275	25	1105211038	11052	11038	C	2013	1	629
1	3276	25	1105211038	11052	11038	C	2013	2	630
1	3277	25	1105211038	11052	11038	C	2013	3	631
0	3278	25	1105211038	11052	11038	C	2013	4	632
1	3358	25	1105211038	11052	11038	C	2013	5	634
1	3652	27	1105211038	11052	11038	C	2013	1	680
1	3653	27	1105211038	11052	11038	C	2013	2	681
1	3670	27	1105211038	11052	11038	C	2013	3	682
1	3695	27	1105211038	11052	11038	C	2013	4	684
0	3782	28	1105211038	11052	11038	C	2013	2	700
0	3783	28	1105211038	11052	11038	C	2013	3	701
0	3784	28	1105211038	11052	11038	C	2013	4	702
0	3785	28	1105211038	11052	11038	C	2013	5	704
0	1491	29	1104411046	11044	11046	C	2012	2	264
0	1492	29	1104411046	11044	11046	C	2012	3	265
0	1493	29	1104411046	11044	11046	C	2012	4	266
0	2129	30	1104411046	11044	11046	C	2012	1	307
0	2131	30	1104411046	11044	11046	C	2012	3	309
0	2130	30	1104411046	11044	11046	C	2012	2	309
0	2132	30	1104411046	11044	11046	C	2012	4	311
0	2133	30	1104411046	11044	11046	C	2012	5	312
0	1490	29	1104411046	11044	11046	C	2012	1	263
1	2247	35	1113611047	11136	11047	NC	2012	1	96
1	2248	35	1113611047	11136	11047	NC	2012	2	97
0	2249	35	1113611047	11136	11047	NC	2012	3	100
0	2251	35	1113611047	11136	11047	NC	2012	5	103
0	2252	35	1113611047	11136	11047	NC	2012	6	105
1	1526	36	1112211055	11122	11055	NC	2012	2	49
0	1527	36	1112211055	11122	11055	NC	2012	3	50
0	1528	36	1112211055	11122	11055	NC	2012	4	51
0	1529	36	1112211055	11122	11055	NC	2012	5	52
0	1530	36	1112211055	11122	11055	NC	2012	6	53
0	2227	38	1112211055	11122	11055	NC	2012	4	99
0	2228	38	1112211055	11122	11055	NC	2012	5	100
0	2229	38	1112211055	11122	11055	NC	2012	6	101
0	2230	38	1112211055	11122	11055	NC	2012	7	102
0	2231	38	1112211055	11122	11055	NC	2012	8	103
0	2232	38	1112211055	11122	11055	NC	2012	9	104
0	2233	38	1112211055	11122	11055	NC	2012	10	105
0	1525	36	1112211055	11122	11055	NC	2012	1	48
0	1561	39	1102811056	11028	11056	NC	2012	1	50
1	1562	39	1102811056	11028	11056	NC	2012	2	51
0	1563	39	1102811056	11028	11056	NC	2012	3	52
0	1564	39	1102811056	11028	11056	NC	2012	4	55
0	2153	40	1102811056	11028	11056	NC	2012	1	95
0	2154	40	1102811056	11028	11056	NC	2012	2	96
0	2155	40	1102811056	11028	11056	NC	2012	3	97
0	2156	40	1102811056	11028	11056	NC	2012	4	99
0	2157	40	1102811056	11028	11056	NC	2012	5	100
0	3250	41	1102811056	11028	11056	NC	2013	1	414
0	3251	41	1102811056	11028	11056	NC	2013	2	415
0	3252	41	1102811056	11028	11056	NC	2013	3	417
0	3475	41	1102811056	11028	11056	NC	2013	5	419
0	3727	42	1102811056	11028	11056	NC	2013	2	464
0	3687	42	1102811056	11028	11056	NC	2013	4	467
0	3688	42	1102811056	11028	11056	NC	2013	5	468
0	3716	42	1102811056	11028	11056	NC	2013	6	470
0	1536	43	1107011062	11070	11062	NC	2012	1	50
0	1537	43	1107011062	11070	11062	NC	2012	2	51
0	1538	43	1107011062	11070	11062	NC	2012	3	52
0	1539	43	1107011062	11070	11062	NC	2012	4	53
0	1540	43	1107011062	11070	11062	NC	2012	5	54
1	1541	43	1107011062	11070	11062	NC	2012	6	55
0	2106	44	1107011062	11070	11062	NC	2012	1	86
0	2107	44	1107011062	11070	11062	NC	2012	2	87
0	2109	44	1107011062	11070	11062	NC	2012	4	89
0	2110	44	1107011062	11070	11062	NC	2012	5	90
1	2111	44	1107011062	11070	11062	NC	2012	6	91
0	2506	45	1107011062	11070	11062	NC	2012	1	125
0	2507	45	1107011062	11070	11062	NC	2012	2	126
0	2508	45	1107011062	11070	11062	NC	2012	3	127
0	2509	45	1107011062	11070	11062	NC	2012	4	128
0	2510	45	1107011062	11070	11062	NC	2012	5	129
0	1751	46	1102111064	11021	11064	C	2012	1	270
1	1752	46	1102111064	11021	11064	C	2012	2	271
0	1753	46	1102111064	11021	11064	C	2012	3	272
1	1754	46	1102111064	11021	11064	C	2012	4	273
0	1755	46	1102111064	11021	11064	C	2012	5	275
0	2198	47	1102111064	11021	11064	C	2012	2	312
1	2199	47	1102111064	11021	11064	C	2012	3	313
0	2200	47	1102111064	11021	11064	C	2012	4	314
0	2201	47	1102111064	11021	11064	C	2012	5	315
0	2202	47	1102111064	11021	11064	C	2012	6	317
0	3336	48	1118911064	11189	11064	C	2013	2	227
0	3732	50	1118911064	11189	11064	C	2013	3	284
0	3735	50	1118911064	11189	11064	C	2013	6	287
0	3748	50	1118911064	11189	11064	C	2013	7	288
1	3749	50	1118911064	11189	11064	C	2013	8	290
0	1605	55	1113311110	11133	11110	NC	2012	1	51
0	1606	55	1113311110	11133	11110	NC	2012	2	52
0	1607	55	1113311110	11133	11110	NC	2012	3	53
0	1608	55	1113311110	11133	11110	NC	2012	4	54
0	1873	56	1113311110	11133	11110	NC	2012	1	75
0	1874	56	1113311110	11133	11110	NC	2012	2	76
0	1875	56	1113311110	11133	11110	NC	2012	3	77
0	1876	56	1113311110	11133	11110	NC	2012	4	78
0	1877	56	1113311110	11133	11110	NC	2012	5	79
0	2336	58	1113311110	11133	11110	NC	2012	1	111
0	2337	58	1113311110	11133	11110	NC	2012	2	112
0	2338	58	1113311110	11133	11110	NC	2012	3	113
0	2339	58	1113311110	11133	11110	NC	2012	4	114
0	3326	59	1114711110	11147	11110	NC	2013	1	172
0	3481	60	1114711110	11147	11110	NC	2013	2	195
0	3832	63	1114711110	11147	11110	NC	2013	4	250
0	3833	63	1114711110	11147	11110	NC	2013	5	251
0	3411	67	1107811128	11078	11128	NC	2013	1	177
0	3414	67	1107811128	11078	11128	NC	2013	2	180
1	3415	67	1107811128	11078	11128	NC	2013	3	182
0	3631	69	1107811128	11078	11128	NC	2013	1	221
0	3654	69	1107811128	11078	11128	NC	2013	3	223
0	3904	70	1107811128	11078	11128	NC	2013	1	254
1	1594	71	1117511139	11175	11139	C	2012	1	213
0	1595	71	1117511139	11175	11139	C	2012	2	214
1	1596	71	1117511139	11175	11139	C	2012	3	215
0	1597	71	1117511139	11175	11139	C	2012	4	216
0	1598	71	1117511139	11175	11139	C	2012	5	217
1	2064	72	1117511139	11175	11139	C	2012	3	256
1	2065	72	1117511139	11175	11139	C	2012	4	257
0	2067	72	1117511139	11175	11139	C	2012	6	259
1	3300	73	1117511139	11175	11139	C	2013	2	578
0	3301	73	1117511139	11175	11139	C	2013	3	579
1	3302	73	1117511139	11175	11139	C	2013	4	580
0	3303	73	1117511139	11175	11139	C	2013	5	581
1	3635	74	1117511139	11175	11139	C	2013	1	620
0	3636	74	1117511139	11175	11139	C	2013	2	620
0	3637	74	1117511139	11175	11139	C	2013	3	621
0	3638	74	1117511139	11175	11139	C	2013	4	623
0	3861	75	1117511139	11175	11139	C	2013	2	658
0	3862	75	1117511139	11175	11139	C	2013	3	659
1	3863	75	1117511139	11175	11139	C	2013	4	660
0	1481	76	1107811145	11078	11145	C	2012	2	264
0	1483	76	1107811145	11078	11145	C	2012	4	266
1	1484	76	1107811145	11078	11145	C	2012	5	267
0	1942	77	1107811145	11078	11145	C	2012	1	298
1	1943	77	1107811145	11078	11145	C	2012	2	299
1	1944	77	1107811145	11078	11145	C	2012	3	300
1	1946	77	1107811145	11078	11145	C	2012	5	302
0	2324	79	1107811145	11078	11145	C	2012	1	336
0	2325	79	1107811145	11078	11145	C	2012	2	337
0	2326	79	1107811145	11078	11145	C	2012	3	338
1	2327	79	1107811145	11078	11145	C	2012	4	339
0	2397	79	1107811145	11078	11145	C	2012	5	340
1	2398	79	1107811145	11078	11145	C	2012	6	341
0	1480	76	1107811145	11078	11145	C	2012	1	263
0	1486	83	1100811149	11008	11149	NC	2012	2	50
0	1487	83	1100811149	11008	11149	NC	2012	3	51
0	1894	84	1100811149	11008	11149	NC	2012	1	81
1	1897	84	1100811149	11008	11149	NC	2012	4	84
0	1898	84	1100811149	11008	11149	NC	2012	5	85
1	2355	85	1100811149	11008	11149	NC	2012	7	110
0	2356	85	1100811149	11008	11149	NC	2012	8	111
0	2496	86	1100811149	11008	11149	NC	2012	1	126
0	1485	83	1100811149	11008	11149	NC	2012	1	48
0	3410	87	1100811149	11008	11149	NC	2013	2	419
1	3416	87	1100811149	11008	11149	NC	2013	3	422
0	3413	87	1100811149	11008	11149	NC	2013	4	422
1	3417	87	1100811149	11008	11149	NC	2013	5	423
0	3440	87	1100811149	11008	11149	NC	2013	7	426
1	3443	87	1100811149	11008	11149	NC	2013	8	427
1	3508	88	1100811149	11008	11149	NC	2013	1	449
0	3527	88	1100811149	11008	11149	NC	2013	5	453
1	3532	88	1100811149	11008	11149	NC	2013	6	454
0	3803	89	1100811149	11008	11149	NC	2013	3	489
1	3871	89	1100811149	11008	11149	NC	2013	4	493
0	3872	89	1100811149	11008	11149	NC	2013	5	494
0	3873	89	1100811149	11008	11149	NC	2013	6	495
1	3880	89	1100811149	11008	11149	NC	2013	7	496
0	1572	90	1113711152	11137	11152	NC	2012	2	49
0	1573	90	1113711152	11137	11152	NC	2012	3	50
0	1574	90	1113711152	11137	11152	NC	2012	4	52
0	1947	91	1113711152	11137	11152	NC	2012	1	86
0	1948	91	1113711152	11137	11152	NC	2012	2	87
0	1949	91	1113711152	11137	11152	NC	2012	3	88
0	1950	91	1113711152	11137	11152	NC	2012	4	89
0	1951	91	1113711152	11137	11152	NC	2012	5	90
0	1952	91	1113711152	11137	11152	NC	2012	6	92
0	2572	92	1113711152	11137	11152	NC	2012	1	125
0	2573	92	1113711152	11137	11152	NC	2012	2	126
0	2574	92	1113711152	11137	11152	NC	2012	3	127
0	2575	92	1113711152	11137	11152	NC	2012	4	128
0	1571	90	1113711152	11137	11152	NC	2012	1	48
0	2576	92	1113711152	11137	11152	NC	2012	5	129
0	2577	92	1113711152	11137	11152	NC	2012	6	131
0	3429	93	1113711152	11137	11152	NC	2013	1	421
0	3432	93	1113711152	11137	11152	NC	2013	2	423
0	3433	93	1113711152	11137	11152	NC	2013	3	424
0	3434	93	1113711152	11137	11152	NC	2013	4	425
1	3435	93	1113711152	11137	11152	NC	2013	5	426
0	3451	93	1113711152	11137	11152	NC	2013	6	428
0	1518	95	1118911155	11189	11155	C	2012	2	212
0	1519	95	1118911155	11189	11155	C	2012	3	213
0	1520	95	1118911155	11189	11155	C	2012	4	215
0	2014	96	1118911155	11189	11155	C	2012	1	252
0	2015	96	1118911155	11189	11155	C	2012	2	253
0	2016	96	1118911155	11189	11155	C	2012	3	254
0	2018	96	1118911155	11189	11155	C	2012	5	257
0	2493	97	1118911155	11189	11155	C	2012	1	292
0	2494	97	1118911155	11189	11155	C	2012	2	293
0	2495	97	1118911155	11189	11155	C	2012	3	294
0	3444	98	1130311155	11303	11155	C	2013	1	229
0	3431	99	1130311155	11303	11155	C	2013	1	234
0	3445	99	1130311155	11303	11155	C	2013	2	234
0	3446	99	1130311155	11303	11155	C	2013	3	235
0	3447	99	1130311155	11303	11155	C	2013	4	236
0	3448	99	1130311155	11303	11155	C	2013	5	237
0	3449	99	1130311155	11303	11155	C	2013	6	239
1	3786	100	1130311155	11303	11155	C	2013	2	279
1	3787	100	1130311155	11303	11155	C	2013	4	285
0	3764	100	1130311155	11303	11155	C	2013	10	294
0	1621	101	1116911161	11169	11161	NC	2012	1	51
0	1622	101	1116911161	11169	11161	NC	2012	2	52
0	1623	101	1116911161	11169	11161	NC	2012	3	53
0	1624	101	1116911161	11169	11161	NC	2012	4	55
0	1869	102	1116911161	11169	11161	NC	2012	1	74
0	1870	102	1116911161	11169	11161	NC	2012	2	75
0	1871	102	1116911161	11169	11161	NC	2012	3	76
0	1872	102	1116911161	11169	11161	NC	2012	4	78
0	2328	103	1116911161	11169	11161	NC	2012	1	111
0	2329	103	1116911161	11169	11161	NC	2012	2	112
0	2330	103	1116911161	11169	11161	NC	2012	3	113
0	2331	103	1116911161	11169	11161	NC	2012	4	114
0	2332	103	1116911161	11169	11161	NC	2012	5	116
1	3248	104	1116911161	11169	11161	NC	2013	2	417
0	3249	104	1116911161	11169	11161	NC	2013	3	418
0	3360	104	1116911161	11169	11161	NC	2013	4	419
0	3777	107	1116911161	11169	11161	NC	2013	3	482
0	3243	104	1116911161	11169	11161	NC	2013	1	413
0	1532	108	1113411168	11134	11168	C	2012	2	212
0	1533	108	1113411168	11134	11168	C	2012	3	214
0	1534	108	1113411168	11134	11168	C	2012	4	215
0	1535	108	1113411168	11134	11168	C	2012	5	217
0	1999	109	1113411168	11134	11168	C	2012	1	251
0	2000	109	1113411168	11134	11168	C	2012	2	253
0	2001	109	1113411168	11134	11168	C	2012	3	254
0	2002	109	1113411168	11134	11168	C	2012	4	255
0	2003	109	1113411168	11134	11168	C	2012	5	257
0	2502	110	1113411168	11134	11168	C	2012	1	291
1	1531	108	1113411168	11134	11168	C	2012	1	211
0	2503	110	1113411168	11134	11168	C	2012	2	292
0	2504	110	1113411168	11134	11168	C	2012	3	293
0	2505	110	1113411168	11134	11168	C	2012	4	294
1	3383	111	1113411168	11134	11168	C	2013	4	584
0	3398	111	1113411168	11134	11168	C	2013	5	585
1	3400	111	1113411168	11134	11168	C	2013	6	586
0	3542	112	1113411168	11134	11168	C	2013	1	615
0	3799	113	1113411168	11134	11168	C	2013	2	654
0	3831	113	1113411168	11134	11168	C	2013	3	656
1	3701	119	1116311171	11163	11171	NC	2013	5	211
0	3671	119	1116311171	11163	11171	NC	2013	9	219
1	3672	119	1116311171	11163	11171	NC	2013	10	220
0	1566	121	1117011182	11170	11182	C	2012	1	215
0	1567	121	1117011182	11170	11182	C	2012	2	216
0	1568	121	1117011182	11170	11182	C	2012	3	217
0	1569	121	1117011182	11170	11182	C	2012	4	218
0	2093	123	1117011182	11170	11182	C	2012	1	255
0	2095	123	1117011182	11170	11182	C	2012	3	257
0	2578	124	1117011182	11170	11182	C	2012	1	289
0	2579	124	1117011182	11170	11182	C	2012	2	290
0	2580	124	1117011182	11170	11182	C	2012	3	291
0	2581	124	1117011182	11170	11182	C	2012	4	292
0	2582	124	1117011182	11170	11182	C	2012	5	294
0	3244	125	1118511182	11185	11182	C	2013	2	227
0	3392	125	1118511182	11185	11182	C	2013	3	228
0	3394	125	1118511182	11185	11182	C	2013	5	230
0	3396	125	1118511182	11185	11182	C	2013	7	232
0	3406	125	1118511182	11185	11182	C	2013	9	235
1	3419	125	1118511182	11185	11182	C	2013	10	237
0	3718	126	1118511182	11185	11182	C	2013	1	267
0	3720	126	1118511182	11185	11182	C	2013	2	268
0	3722	126	1118511182	11185	11182	C	2013	3	271
0	3673	126	1118511182	11185	11182	C	2013	4	274
0	3888	128	1118511182	11185	11182	C	2013	1	301
0	3889	128	1118511182	11185	11182	C	2013	2	302
0	3390	125	1118511182	11185	11182	C	2013	1	225
0	3892	128	1118511182	11185	11182	C	2013	3	306
1	3944	128	1118511182	11185	11182	C	2013	4	309
0	1704	129	1119011187	11190	11187	NC	2012	1	55
1	2222	131	1119011187	11190	11187	NC	2012	1	95
1	2226	131	1119011187	11190	11187	NC	2012	5	100
1	2490	132	1119011187	11190	11187	NC	2012	2	124
1	2491	132	1119011187	11190	11187	NC	2012	3	126
1	2492	132	1119011187	11190	11187	NC	2012	4	127
1	1986	133	1124311191	11243	11191	C	2012	1	232
0	1987	133	1124311191	11243	11191	C	2012	2	233
0	1988	133	1124311191	11243	11191	C	2012	3	234
0	1989	133	1124311191	11243	11191	C	2012	4	235
0	2316	134	1124311191	11243	11191	C	2012	1	254
0	1610	135	1117411192	11174	11192	NC	2012	1	52
0	1996	138	1117411192	11174	11192	NC	2012	1	90
1	1997	138	1117411192	11174	11192	NC	2012	2	90
0	2409	139	1117411192	11174	11192	NC	2012	1	120
1	2410	139	1117411192	11174	11192	NC	2012	2	121
0	2411	139	1117411192	11174	11192	NC	2012	3	122
1	2412	139	1117411192	11174	11192	NC	2012	4	123
1	3420	140	1117411192	11174	11192	NC	2013	1	417
1	3421	140	1117411192	11174	11192	NC	2013	2	419
1	3422	140	1117411192	11174	11192	NC	2013	3	422
0	3424	140	1117411192	11174	11192	NC	2013	5	423
0	3427	140	1117411192	11174	11192	NC	2013	6	425
1	3441	140	1117411192	11174	11192	NC	2013	8	427
1	3450	140	1117411192	11174	11192	NC	2013	9	428
1	3657	141	1117411192	11174	11192	NC	2013	1	463
0	3658	141	1117411192	11174	11192	NC	2013	2	464
0	3659	141	1117411192	11174	11192	NC	2013	3	465
0	3340	144	1122311193	11223	11193	C	2013	2	226
0	3341	144	1122311193	11223	11193	C	2013	3	227
1	3342	144	1122311193	11223	11193	C	2013	4	228
1	3343	144	1122311193	11223	11193	C	2013	5	229
0	3353	144	1122311193	11223	11193	C	2013	7	231
1	3363	144	1122311193	11223	11193	C	2013	8	232
1	3539	145	1122311193	11223	11193	C	2013	1	266
0	3540	145	1122311193	11223	11193	C	2013	2	267
0	3554	145	1122311193	11223	11193	C	2013	3	268
0	3585	145	1122311193	11223	11193	C	2013	4	269
0	3791	146	1122311193	11223	11193	C	2013	1	302
0	3792	146	1122311193	11223	11193	C	2013	2	303
1	3806	146	1122311193	11223	11193	C	2013	3	304
0	3828	146	1122311193	11223	11193	C	2013	4	305
0	3829	146	1122311193	11223	11193	C	2013	5	306
1	1936	147	1121011196	11210	11196	C	2012	1	212
1	2512	149	1121011196	11210	11196	C	2012	1	232
1	2514	149	1121011196	11210	11196	C	2012	2	234
1	2515	149	1121011196	11210	11196	C	2012	3	236
0	2517	150	1121011196	11210	11196	C	2012	2	274
0	2516	150	1121011196	11210	11196	C	2012	1	274
1	2518	150	1121011196	11210	11196	C	2012	3	275
1	2519	150	1121011196	11210	11196	C	2012	4	276
1	3283	151	1120211196	11202	11196	C	2013	5	227
1	3570	152	1120211196	11202	11196	C	2013	1	262
0	3572	152	1120211196	11202	11196	C	2013	2	263
1	3573	152	1120211196	11202	11196	C	2013	3	264
1	3574	152	1120211196	11202	11196	C	2013	4	265
0	3575	152	1120211196	11202	11196	C	2013	5	266
0	3576	152	1120211196	11202	11196	C	2013	6	268
1	3279	151	1120211196	11202	11196	C	2013	1	223
0	3280	151	1120211196	11202	11196	C	2013	2	224
1	3826	154	1120211196	11202	11196	C	2013	1	304
1	3840	154	1120211196	11202	11196	C	2013	2	305
0	3841	154	1120211196	11202	11196	C	2013	3	306
1	3851	154	1120211196	11202	11196	C	2013	4	308
0	1522	155	1115811197	11158	11197	C	2012	2	213
0	1523	155	1115811197	11158	11197	C	2012	3	214
0	1524	155	1115811197	11158	11197	C	2012	4	215
0	2044	156	1115811197	11158	11197	C	2012	4	255
0	2045	156	1115811197	11158	11197	C	2012	5	256
0	2046	156	1115811197	11158	11197	C	2012	6	259
0	3284	158	1105111197	11051	11197	NC	2013	1	165
0	3646	159	1105111197	11051	11197	NC	2013	1	209
0	3649	159	1105111197	11051	11197	NC	2013	4	212
1	3650	159	1105111197	11051	11197	NC	2013	5	213
0	3651	159	1105111197	11051	11197	NC	2013	6	214
0	3285	158	1105111197	11051	11197	NC	2013	2	167
0	3286	158	1105111197	11051	11197	NC	2013	3	168
0	3741	160	1105111197	11051	11197	NC	2013	1	232
0	3742	160	1105111197	11051	11197	NC	2013	2	233
0	3762	160	1105111197	11051	11197	NC	2013	5	236
0	3763	160	1105111197	11051	11197	NC	2013	6	237
0	3287	158	1105111197	11051	11197	NC	2013	4	169
0	3288	158	1105111197	11051	11197	NC	2013	5	170
0	1682	164	1122311211	11223	11211	NC	2012	1	52
1	1683	164	1122311211	11223	11211	NC	2012	2	53
0	1684	164	1122311211	11223	11211	NC	2012	3	54
0	1685	164	1122311211	11223	11211	NC	2012	4	55
0	1686	164	1122311211	11223	11211	NC	2012	5	57
1	1960	165	1122311211	11223	11211	NC	2012	1	78
1	1961	165	1122311211	11223	11211	NC	2012	2	79
0	2134	169	1113511214	11135	11214	NC	2012	1	94
0	2138	169	1113511214	11135	11214	NC	2012	5	100
0	2400	170	1113511214	11135	11214	NC	2012	2	118
0	2401	170	1113511214	11135	11214	NC	2012	3	119
0	3373	171	1113511214	11135	11214	NC	2013	1	417
0	3517	172	1113511214	11135	11214	NC	2013	1	448
1	3564	173	1113511214	11135	11214	NC	2013	2	454
1	3565	173	1113511214	11135	11214	NC	2013	3	455
0	3566	173	1113511214	11135	11214	NC	2013	4	456
0	3602	173	1113511214	11135	11214	NC	2013	6	458
0	3860	174	1113511214	11135	11214	NC	2013	1	495
0	3256	175	1123811220	11238	11220	C	2013	3	226
0	3257	175	1123811220	11238	11220	C	2013	4	227
0	3258	175	1123811220	11238	11220	C	2013	5	228
0	3579	176	1123811220	11238	11220	C	2013	2	267
0	3580	176	1123811220	11238	11220	C	2013	3	268
1	3590	176	1123811220	11238	11220	C	2013	4	269
0	3254	175	1123811220	11238	11220	C	2013	1	224
0	3804	177	1123811220	11238	11220	C	2013	1	302
0	3805	177	1123811220	11238	11220	C	2013	2	303
0	3827	177	1123811220	11238	11220	C	2013	3	304
0	3255	175	1123811220	11238	11220	C	2013	2	225
0	3320	181	1119011224	11190	11224	NC	2013	3	171
1	3528	184	1119011224	11190	11224	NC	2013	4	211
1	3664	184	1119011224	11190	11224	NC	2013	6	214
0	3665	184	1119011224	11190	11224	NC	2013	7	215
1	3666	184	1119011224	11190	11224	NC	2013	8	216
1	3667	184	1119011224	11190	11224	NC	2013	9	217
0	3668	184	1119011224	11190	11224	NC	2013	10	219
0	3771	185	1119011224	11190	11224	NC	2013	2	237
0	3772	185	1119011224	11190	11224	NC	2013	3	238
1	3773	185	1119011224	11190	11224	NC	2013	4	239
0	1547	186	1119411227	11194	11227	C	2012	1	212
0	1548	186	1119411227	11194	11227	C	2012	2	213
1	1549	186	1119411227	11194	11227	C	2012	3	214
0	1550	186	1119411227	11194	11227	C	2012	4	215
1	2019	187	1119411227	11194	11227	C	2012	1	251
0	2080	187	1119411227	11194	11227	C	2012	2	253
0	2082	187	1119411227	11194	11227	C	2012	4	255
0	2083	187	1119411227	11194	11227	C	2012	5	256
0	2525	188	1119411227	11194	11227	C	2012	2	294
1	2524	188	1119411227	11194	11227	C	2012	1	294
0	1565	192	1123011234	11230	11234	NC	2012	1	49
0	1763	193	1123011234	11230	11234	NC	2012	1	57
0	1765	193	1123011234	11230	11234	NC	2012	3	59
0	1766	193	1123011234	11230	11234	NC	2012	4	60
0	1767	193	1123011234	11230	11234	NC	2012	5	62
0	2425	194	1123011234	11230	11234	NC	2012	1	120
0	2426	194	1123011234	11230	11234	NC	2012	2	121
0	2427	194	1123011234	11230	11234	NC	2012	3	122
0	3331	195	1103711234	11037	11234	NC	2013	2	171
1	3332	195	1103711234	11037	11234	NC	2013	3	173
0	3333	195	1103711234	11037	11234	NC	2013	4	174
0	3355	195	1103711234	11037	11234	NC	2013	5	176
0	3545	196	1103711234	11037	11234	NC	2013	1	211
0	3546	196	1103711234	11037	11234	NC	2013	2	212
0	3587	196	1103711234	11037	11234	NC	2013	4	214
0	3808	198	1103711234	11037	11234	NC	2013	1	245
1	3809	198	1103711234	11037	11234	NC	2013	2	246
0	3330	195	1103711234	11037	11234	NC	2013	1	170
0	1476	199	1121611235	11216	11235	C	2012	2	194
0	1477	199	1121611235	11216	11235	C	2012	3	195
0	1478	199	1121611235	11216	11235	C	2012	4	196
1	1479	199	1121611235	11216	11235	C	2012	5	197
1	1842	200	1121611235	11216	11235	C	2012	1	213
0	1843	200	1121611235	11216	11235	C	2012	2	214
0	1844	200	1121611235	11216	11235	C	2012	3	215
0	1845	200	1121611235	11216	11235	C	2012	4	216
0	1846	200	1121611235	11216	11235	C	2012	5	218
0	2047	201	1121611235	11216	11235	C	2012	1	233
0	2048	201	1121611235	11216	11235	C	2012	2	234
0	2050	201	1121611235	11216	11235	C	2012	3	235
1	2403	202	1121611235	11216	11235	C	2012	1	262
0	2406	202	1121611235	11216	11235	C	2012	3	264
0	2407	202	1121611235	11216	11235	C	2012	4	265
0	2408	202	1121611235	11216	11235	C	2012	5	266
0	1475	199	1121611235	11216	11235	C	2012	1	193
0	3325	203	1121611235	11216	11235	C	2013	3	559
0	3328	203	1121611235	11216	11235	C	2013	5	562
0	3329	203	1121611235	11216	11235	C	2013	6	563
0	3736	207	1121611235	11216	11235	C	2013	2	619
0	3739	207	1121611235	11216	11235	C	2013	5	622
0	3750	207	1121611235	11216	11235	C	2013	6	623
0	3759	207	1121611235	11216	11235	C	2013	7	625
0	3323	203	1121611235	11216	11235	C	2013	1	557
1	3324	203	1121611235	11216	11235	C	2013	2	558
0	3242	212	1107011236	11070	11236	NC	2013	4	174
0	3534	213	1107011236	11070	11236	NC	2013	2	211
0	3582	213	1107011236	11070	11236	NC	2013	4	213
0	3605	213	1107011236	11070	11236	NC	2013	6	215
1	3239	212	1107011236	11070	11236	NC	2013	1	170
1	3942	215	1107011236	11070	11236	NC	2013	2	251
0	3894	215	1107011236	11070	11236	NC	2013	3	252
0	3895	215	1107011236	11070	11236	NC	2013	4	253
1	2055	216	1125311239	11253	11239	C	2012	1	233
0	2057	219	1120311240	11203	11240	NC	2012	2	91
0	2058	219	1120311240	11203	11240	NC	2012	3	92
1	2059	219	1120311240	11203	11240	NC	2012	4	93
0	3270	220	1120311240	11203	11240	NC	2013	2	414
0	3271	220	1120311240	11203	11240	NC	2013	3	415
0	3272	220	1120311240	11203	11240	NC	2013	4	416
0	3273	220	1120311240	11203	11240	NC	2013	5	417
0	3274	220	1120311240	11203	11240	NC	2013	6	418
0	3708	221	1120311240	11203	11240	NC	2013	4	459
1	3711	221	1120311240	11203	11240	NC	2013	7	462
0	3269	220	1120311240	11203	11240	NC	2013	1	413
1	1740	223	1119911245	11199	11245	NC	2012	1	52
1	1743	223	1119911245	11199	11245	NC	2012	4	55
1	1745	224	1119911245	11199	11245	NC	2012	2	62
1	1747	224	1119911245	11199	11245	NC	2012	4	65
1	1750	224	1119911245	11199	11245	NC	2012	6	70
0	1920	225	1119911245	11199	11245	NC	2012	1	81
0	2458	226	1119911245	11199	11245	NC	2012	7	97
1	2459	226	1119911245	11199	11245	NC	2012	8	98
1	2461	226	1119911245	11199	11245	NC	2012	10	99
0	1654	228	1120811251	11208	11251	C	2012	1	196
0	1655	228	1120811251	11208	11251	C	2012	2	197
0	1656	228	1120811251	11208	11251	C	2012	3	198
0	2179	229	1120811251	11208	11251	C	2012	1	240
0	2180	229	1120811251	11208	11251	C	2012	2	241
0	2181	229	1120811251	11208	11251	C	2012	3	242
0	2182	229	1120811251	11208	11251	C	2012	4	243
1	2183	229	1120811251	11208	11251	C	2012	5	244
1	3625	230	1121011251	11210	11251	C	2013	2	271
1	3883	231	1121011251	11210	11251	C	2013	1	308
0	3884	231	1121011251	11210	11251	C	2013	2	309
0	3294	235	1128311261	11283	11261	NC	2013	2	171
1	3296	235	1128311261	11283	11261	NC	2013	3	173
0	3519	236	1128311261	11283	11261	NC	2013	2	207
0	3529	236	1128311261	11283	11261	NC	2013	5	211
0	3820	237	1128311261	11283	11261	NC	2013	1	245
0	3821	237	1128311261	11283	11261	NC	2013	2	246
0	3822	237	1128311261	11283	11261	NC	2013	3	247
0	3823	237	1128311261	11283	11261	NC	2013	4	248
0	3293	235	1128311261	11283	11261	NC	2013	1	170
0	1650	242	1125011278	11250	11278	C	2012	1	181
0	1651	242	1125011278	11250	11278	C	2012	2	182
0	1652	242	1125011278	11250	11278	C	2012	3	183
0	1653	242	1125011278	11250	11278	C	2012	4	185
0	2052	243	1125011278	11250	11278	C	2012	3	220
0	2054	243	1125011278	11250	11278	C	2012	5	222
0	3319	245	1130211278	11302	11278	C	2013	1	226
0	3315	245	1130211278	11302	11278	C	2013	2	227
0	3316	245	1130211278	11302	11278	C	2013	3	228
0	3317	245	1130211278	11302	11278	C	2013	4	229
0	3318	245	1130211278	11302	11278	C	2013	5	230
0	3356	245	1130211278	11302	11278	C	2013	6	231
0	3526	246	1130211278	11302	11278	C	2013	1	265
1	3788	248	1130211278	11302	11278	C	2013	1	290
0	3836	250	1130211278	11302	11278	C	2013	1	306
0	3847	250	1130211278	11302	11278	C	2013	2	307
0	3848	250	1130211278	11302	11278	C	2013	3	308
1	1670	251	1126611280	11266	11280	C	2012	2	179
0	1671	251	1126611280	11266	11280	C	2012	3	181
0	1672	251	1126611280	11266	11280	C	2012	4	182
1	1673	251	1126611280	11266	11280	C	2012	5	183
0	1674	251	1126611280	11266	11280	C	2012	6	184
0	2273	254	1126611280	11266	11280	C	2012	1	233
0	2274	254	1126611280	11266	11280	C	2012	2	236
0	2275	254	1126611280	11266	11280	C	2012	3	237
0	2276	254	1126611280	11266	11280	C	2012	4	238
0	3425	255	1126011280	11260	11280	C	2013	1	236
0	3426	255	1126011280	11260	11280	C	2013	2	237
0	3596	256	1126011280	11260	11280	C	2013	1	266
0	3597	256	1126011280	11260	11280	C	2013	2	267
0	3598	256	1126011280	11260	11280	C	2013	3	268
0	3599	256	1126011280	11260	11280	C	2013	4	269
1	3608	256	1126011280	11260	11280	C	2013	5	271
0	3264	260	1126911295	11269	11295	C	2013	2	226
0	3265	260	1126911295	11269	11295	C	2013	3	227
0	3268	260	1126911295	11269	11295	C	2013	6	230
0	3702	261	1126911295	11269	11295	C	2013	1	267
1	3669	262	1126911295	11269	11295	C	2013	3	278
1	3825	263	1126911295	11269	11295	C	2013	1	301
1	3868	263	1126911295	11269	11295	C	2013	2	305
0	3263	260	1126911295	11269	11295	C	2013	1	225
1	3391	267	1126611296	11266	11296	C	2013	1	226
0	3245	267	1126611296	11266	11296	C	2013	2	229
0	3246	267	1126611296	11266	11296	C	2013	3	230
1	3382	267	1126611296	11266	11296	C	2013	4	232
0	3550	268	1126611296	11266	11296	C	2013	1	265
0	3717	268	1126611296	11266	11296	C	2013	2	267
0	3719	268	1126611296	11266	11296	C	2013	3	268
1	3943	271	1126611296	11266	11296	C	2013	1	309
0	1647	272	1127411306	11274	11306	C	2012	2	181
0	1648	272	1127411306	11274	11306	C	2012	3	182
0	1649	272	1127411306	11274	11306	C	2012	4	183
0	2311	273	1127411306	11274	11306	C	2012	1	237
0	2313	273	1127411306	11274	11306	C	2012	3	239
0	3338	277	1121511310	11215	11310	C	2013	1	228
0	3537	279	1121511310	11215	11310	C	2013	1	262
0	3541	279	1121511310	11215	11310	C	2013	2	263
0	3536	279	1121511310	11215	11310	C	2013	4	267
0	3552	279	1121511310	11215	11310	C	2013	5	268
0	3583	279	1121511310	11215	11310	C	2013	6	269
0	3593	279	1121511310	11215	11310	C	2013	7	270
0	3798	280	1121511310	11215	11310	C	2013	1	303
0	1657	281	1125611313	11256	11313	C	2012	1	180
0	1658	281	1125611313	11256	11313	C	2012	2	181
0	1659	281	1125611313	11256	11313	C	2012	3	182
0	1660	281	1125611313	11256	11313	C	2012	4	183
0	1661	281	1125611313	11256	11313	C	2012	5	184
0	1962	282	1125611313	11256	11313	C	2012	1	214
0	1963	282	1125611313	11256	11313	C	2012	2	215
0	1964	282	1125611313	11256	11313	C	2012	3	216
0	1965	282	1125611313	11256	11313	C	2012	4	217
0	1966	282	1125611313	11256	11313	C	2012	5	218
0	2436	283	1125611313	11256	11313	C	2012	1	249
0	2438	283	1125611313	11256	11313	C	2012	3	251
0	2437	283	1125611313	11256	11313	C	2012	2	251
0	2439	283	1125611313	11256	11313	C	2012	4	252
0	2440	283	1125611313	11256	11313	C	2012	5	253
0	2441	283	1125611313	11256	11313	C	2012	6	254
0	2442	283	1125611313	11256	11313	C	2012	7	255
0	1580	286	1124911316	11249	11316	C	2012	1	179
0	1581	286	1124911316	11249	11316	C	2012	2	180
0	1582	286	1124911316	11249	11316	C	2012	3	181
0	2149	287	1124911316	11249	11316	C	2012	2	223
0	2150	287	1124911316	11249	11316	C	2012	3	224
1	2151	287	1124911316	11249	11316	C	2012	4	225
0	2152	287	1124911316	11249	11316	C	2012	5	226
0	3502	290	1124911316	11249	11316	C	2013	1	572
1	3504	290	1124911316	11249	11316	C	2013	2	574
0	3505	290	1124911316	11249	11316	C	2013	4	575
0	3506	290	1124911316	11249	11316	C	2013	5	576
0	3507	290	1124911316	11249	11316	C	2013	6	577
0	3876	291	1124911316	11249	11316	C	2013	1	622
0	3877	291	1124911316	11249	11316	C	2013	2	625
0	3878	291	1124911316	11249	11316	C	2013	3	625
0	1589	292	1126211320	11262	11320	NC	2012	1	51
1	1590	292	1126211320	11262	11320	NC	2012	2	52
1	1591	292	1126211320	11262	11320	NC	2012	3	53
0	1592	292	1126211320	11262	11320	NC	2012	4	54
0	1593	292	1126211320	11262	11320	NC	2012	5	55
1	2036	293	1126211320	11262	11320	NC	2012	1	89
0	2038	293	1126211320	11262	11320	NC	2012	3	91
0	2039	293	1126211320	11262	11320	NC	2012	4	92
0	2040	293	1126211320	11262	11320	NC	2012	5	93
1	2568	294	1126211320	11262	11320	NC	2012	2	131
0	1853	295	1129111321	11291	11321	NC	2012	1	69
0	2097	296	1129111321	11291	11321	NC	2012	1	90
0	2099	296	1129111321	11291	11321	NC	2012	3	93
1	2571	297	1129111321	11291	11321	NC	2012	1	131
1	3371	298	1127411321	11274	11321	C	2013	2	226
0	3375	298	1127411321	11274	11321	C	2013	5	231
0	3376	298	1127411321	11274	11321	C	2013	6	232
1	3399	298	1127411321	11274	11321	C	2013	8	234
0	3609	299	1127411321	11274	11321	C	2013	1	271
0	3678	299	1127411321	11274	11321	C	2013	2	273
0	3682	299	1127411321	11274	11321	C	2013	6	278
1	3683	299	1127411321	11274	11321	C	2013	7	279
0	3684	299	1127411321	11274	11321	C	2013	8	280
0	3694	299	1127411321	11274	11321	C	2013	9	281
0	1617	300	1128311322	11283	11322	C	2012	3	179
0	1619	300	1128311322	11283	11322	C	2012	5	181
1	1620	300	1128311322	11283	11322	C	2012	6	182
0	1953	301	1128311322	11283	11322	C	2012	1	214
0	1954	301	1128311322	11283	11322	C	2012	2	215
0	1955	301	1128311322	11283	11322	C	2012	3	216
0	1956	301	1128311322	11283	11322	C	2012	4	217
0	1957	301	1128311322	11283	11322	C	2012	5	218
0	1958	301	1128311322	11283	11322	C	2012	6	219
0	1959	301	1128311322	11283	11322	C	2012	7	221
0	2430	302	1128311322	11283	11322	C	2012	2	253
0	2431	302	1128311322	11283	11322	C	2012	3	254
0	2432	302	1128311322	11283	11322	C	2012	4	255
0	2434	302	1128311322	11283	11322	C	2012	6	257
0	2435	302	1128311322	11283	11322	C	2012	7	259
0	1788	303	1130211323	11302	11323	C	2012	1	184
1	1791	303	1130211323	11302	11323	C	2012	2	188
0	1794	303	1130211323	11302	11323	C	2012	5	192
0	2174	304	1130211323	11302	11323	C	2012	1	224
0	2176	304	1130211323	11302	11323	C	2012	2	226
1	3260	305	1120111323	11201	11323	NC	2013	2	173
0	3261	305	1120111323	11201	11323	NC	2013	3	174
1	3262	305	1120111323	11201	11323	NC	2013	4	175
0	3359	305	1120111323	11201	11323	NC	2013	5	176
1	3380	305	1120111323	11201	11323	NC	2013	6	177
0	3503	306	1120111323	11201	11323	NC	2013	1	201
0	3618	307	1120111323	11201	11323	NC	2013	1	215
0	3619	307	1120111323	11201	11323	NC	2013	2	216
0	3620	307	1120111323	11201	11323	NC	2013	3	218
0	3881	308	1120111323	11201	11323	NC	2013	1	254

## Sheet: T1-6
Dead_Offsrping	EggID	ClutchID	MIDFIDSoc	MID	FID	Treatment	Season	Hatching_Order	EPY	Dumped_Egg	Pair_bond_duration
1	1512	376	1101711001	11017	11001	C	2012	3	0	0	268
0	1855	477	1101711001	11017	11001	C	2012	2	0	0	288
0	1856	477	1101711001	11017	11001	C	2012	3	0	0	289
0	2366	562	1101711001	11017	11001	C	2012	2	0	0	330
0	2365	562	1101711001	11017	11001	C	2012	1	0	0	330
1	1506	376	1101711001	11017	11001	C	2012	1	0	0	263
1	1507	376	1101711001	11017	11001	C	2012	2	0	0	263
1	3321	821	1101711001	11017	11001	C	2013	3	0	0	630
1	3676	880	1101711001	11017	11001	C	2013	1	0	0	682
0	3677	880	1101711001	11017	11001	C	2013	2	0	0	683
1	1640	378	1100411006	11004	11006	C	2012	1	1	0	264
1	1641	378	1100411006	11004	11006	C	2012	3	1	0	265
0	1642	378	1100411006	11004	11006	C	2012	2	1	0	266
0	1938	492	1100411006	11004	11006	C	2012	1	1	0	301
0	1939	492	1100411006	11004	11006	C	2012	2	1	0	302
0	1941	492	1100411006	11004	11006	C	2012	3	1	0	304
0	2528	589	1100411006	11004	11006	C	2012	1	0	0	339
0	2529	589	1100411006	11004	11006	C	2012	2	0	0	340
0	2530	589	1100411006	11004	11006	C	2012	3	0	0	341
0	2531	589	1100411006	11004	11006	C	2012	4	0	0	342
0	2532	589	1100411006	11004	11006	C	2012	5	0	0	343
0	3345	832	1100411006	11004	11006	C	2013	1	0	0	630
0	3346	832	1100411006	11004	11006	C	2013	2	0	0	631
0	3347	832	1100411006	11004	11006	C	2013	3	0	0	632
0	3348	832	1100411006	11004	11006	C	2013	4	0	0	633
0	3349	832	1100411006	11004	11006	C	2013	5	0	0	634
1	3555	854	1100411006	11004	11006	C	2013	1	0	0	670
1	3586	854	1100411006	11004	11006	C	2013	2	0	0	672
1	3607	854	1100411006	11004	11006	C	2013	2	0	0	674
0	3796	902	1113411168	11134	11168	C	2013	1	0	1	703
0	3794	910	1100411006	11004	11006	C	2013	1	0	0	705
0	3795	910	1100411006	11004	11006	C	2013	2	0	0	706
0	3807	910	1100411006	11004	11006	C	2013	3	0	0	707
0	3830	910	1100411006	11004	11006	C	2013	4	0	0	708
1	1776	362	1105111024	11051	11024	C	2012	1	0	0	280
0	1777	362	1105111024	11051	11024	C	2012	2	0	0	281
0	2209	534	1105111024	11051	11024	C	2012	1	0	0	313
0	2211	534	1105111024	11051	11024	C	2012	2	0	0	315
1	1727	372	1105211038	11052	11038	C	2012	1	0	0	269
1	1728	372	1105211038	11052	11038	C	2012	1	0	0	270
1	1729	372	1105211038	11052	11038	C	2012	2	0	0	271
0	1878	482	1105211038	11052	11038	C	2012	1	0	0	290
0	1879	482	1105211038	11052	11038	C	2012	2	0	0	291
0	1880	482	1105211038	11052	11038	C	2012	3	0	0	292
0	1881	482	1105211038	11052	11038	C	2012	4	0	0	293
1	2393	567	1105211038	11052	11038	C	2012	1	0	0	331
1	2394	567	1105211038	11052	11038	C	2012	1	0	0	332
1	2395	567	1105211038	11052	11038	C	2012	1	NA	NA	333
1	2396	567	1105211038	11052	11038	C	2012	1	0	0	335
1	3278	808	1105211038	11052	11038	C	2013	1	0	0	632
1	3567	876	1105211038	11052	11038	C	2013	1	1	0	663
0	3782	907	1105211038	11052	11038	C	2013	1	0	0	700
0	3783	907	1105211038	11052	11038	C	2013	2	0	0	701
1	3784	907	1105211038	11052	11038	C	2013	3	0	0	702
1	3785	907	1105211038	11052	11038	C	2013	4	0	0	704
0	1491	360	1104411046	11044	11046	C	2012	2	0	0	264
0	1492	360	1104411046	11044	11046	C	2012	3	0	0	265
1	1493	360	1104411046	11044	11046	C	2012	4	0	0	266
0	2129	520	1104411046	11044	11046	C	2012	1	0	0	307
0	2131	520	1104411046	11044	11046	C	2012	3	0	0	309
0	2130	520	1104411046	11044	11046	C	2012	2	0	0	309
0	2132	520	1104411046	11044	11046	C	2012	4	0	0	311
0	2133	520	1104411046	11044	11046	C	2012	5	0	0	312
0	1490	360	1104411046	11044	11046	C	2012	1	0	0	263
1	2249	411	1113611047	11136	11047	NC	2012	1	0	0	100
0	2251	411	1113611047	11136	11047	NC	2012	2	0	0	103
0	2252	411	1113611047	11136	11047	NC	2012	3	0	0	105
0	1527	377	1112211055	11122	11055	NC	2012	2	0	0	50
0	1528	377	1112211055	11122	11055	NC	2012	3	0	0	51
0	1529	377	1112211055	11122	11055	NC	2012	4	0	0	52
0	1530	377	1112211055	11122	11055	NC	2012	5	0	0	53
1	1998	500	1113411168	11134	11168	C	2012	1	1	1	88
1	2227	538	1112211055	11122	11055	NC	2012	1	0	0	99
0	2228	538	1112211055	11122	11055	NC	2012	2	0	0	100
1	2229	538	1112211055	11122	11055	NC	2012	2	0	0	101
0	2230	538	1112211055	11122	11055	NC	2012	2	0	0	102
0	2231	538	1112211055	11122	11055	NC	2012	3	0	0	103
0	2232	538	1112211055	11122	11055	NC	2012	4	0	0	104
0	2233	538	1112211055	11122	11055	NC	2012	5	0	0	105
0	1525	377	1112211055	11122	11055	NC	2012	1	0	0	48
0	1561	358	1102811056	11028	11056	NC	2012	1	0	0	50
0	1563	358	1102811056	11028	11056	NC	2012	2	0	0	52
1	1564	358	1102811056	11028	11056	NC	2012	3	0	0	55
1	2153	523	1102811056	11028	11056	NC	2012	1	0	0	95
0	2154	523	1102811056	11028	11056	NC	2012	1	0	0	96
0	2155	523	1102811056	11028	11056	NC	2012	2	0	0	97
1	2156	523	1102811056	11028	11056	NC	2012	3	0	0	99
0	2157	523	1102811056	11028	11056	NC	2012	4	0	0	100
0	3250	799	1102811056	11028	11056	NC	2013	1	0	0	414
0	3251	799	1102811056	11028	11056	NC	2013	2	0	0	415
0	3252	799	1102811056	11028	11056	NC	2013	3	0	0	417
0	3475	799	1102811056	11028	11056	NC	2013	4	0	0	419
1	3727	891	1107011236	11070	11236	NC	2013	1	0	1	464
0	3687	872	1102811056	11028	11056	NC	2013	1	0	0	467
0	3688	872	1102811056	11028	11056	NC	2013	2	0	0	468
1	3716	872	1102811056	11028	11056	NC	2013	3	0	0	470
0	1536	373	1107011062	11070	11062	NC	2012	1	0	0	50
0	1537	373	1107011062	11070	11062	NC	2012	2	0	0	51
0	1538	373	1107011062	11070	11062	NC	2012	3	0	0	52
0	1539	373	1107011062	11070	11062	NC	2012	4	0	0	53
0	1540	373	1107011062	11070	11062	NC	2012	5	0	0	54
1	2106	517	1107011062	11070	11062	NC	2012	1	0	0	86
1	2107	517	1107011062	11070	11062	NC	2012	1	0	0	87
0	2109	517	1107011062	11070	11062	NC	2012	2	0	0	89
0	2110	517	1107011062	11070	11062	NC	2012	3	0	0	90
0	2506	585	1107011062	11070	11062	NC	2012	1	0	0	125
0	2507	585	1107011062	11070	11062	NC	2012	2	0	0	126
1	2508	585	1107011062	11070	11062	NC	2012	3	0	0	127
1	2509	585	1107011062	11070	11062	NC	2012	4	0	0	128
0	2510	585	1107011062	11070	11062	NC	2012	5	0	0	129
1	1751	400	1102111064	11021	11064	C	2012	1	0	0	270
1	1753	400	1102111064	11021	11064	C	2012	1	0	0	272
1	1755	400	1102111064	11021	11064	C	2012	2	0	0	275
1	2198	532	1102111064	11021	11064	C	2012	1	0	0	312
1	2200	532	1102111064	11021	11064	C	2012	2	0	0	314
1	2201	532	1102111064	11021	11064	C	2012	2	0	0	315
1	2202	532	1102111064	11021	11064	C	2012	2	0	0	317
1	3336	829	1118911064	11189	11064	C	2013	1	0	0	227
1	3732	893	1118911064	11189	11064	C	2013	1	0	0	284
1	3735	893	1118911064	11189	11064	C	2013	2	0	0	287
1	3748	893	1118911064	11189	11064	C	2013	3	0	0	288
1	1605	375	1113311110	11133	11110	NC	2012	1	0	0	51
1	1606	375	1113311110	11133	11110	NC	2012	1	0	0	52
1	1607	375	1113311110	11133	11110	NC	2012	2	0	0	53
1	1608	375	1113311110	11133	11110	NC	2012	1	0	0	54
1	1873	481	1113311110	11133	11110	NC	2012	1	0	0	75
1	1874	481	1113311110	11133	11110	NC	2012	2	0	0	76
0	1875	481	1113311110	11133	11110	NC	2012	2	0	0	77
1	1876	481	1113311110	11133	11110	NC	2012	2	0	0	78
1	1877	481	1113311110	11133	11110	NC	2012	2	0	0	79
1	2336	558	1113311110	11133	11110	NC	2012	1	0	0	111
1	2337	558	1113311110	11133	11110	NC	2012	1	0	0	112
1	2338	558	1113311110	11133	11110	NC	2012	2	0	0	113
1	2339	558	1113311110	11133	11110	NC	2012	3	0	0	114
1	3326	830	1121611235	11216	11235	C	2013	3	0	1	172
0	3481	844	1114711110	11147	11110	NC	2013	1	0	0	195
0	3832	889	1114711110	11147	11110	NC	2013	1	0	0	250
1	3833	889	1114711110	11147	11110	NC	2013	2	0	0	251
0	2060	509	1117511139	11175	11139	C	2012	1	0	1	50
0	3411	805	1107811128	11078	11128	NC	2013	2	0	0	177
0	3414	805	1107811128	11078	11128	NC	2013	4	0	0	180
0	3631	879	1107811128	11078	11128	NC	2013	1	0	0	221
1	3654	879	1107811128	11078	11128	NC	2013	2	0	0	223
1	3904	927	1107811128	11078	11128	NC	2013	1	0	0	254
0	1595	383	1117511139	11175	11139	C	2012	1	0	0	214
0	1597	383	1117511139	11175	11139	C	2012	2	0	0	216
0	1598	383	1117511139	11175	11139	C	2012	3	0	0	217
1	2067	509	1117511139	11175	11139	C	2012	3	0	0	259
0	3301	814	1117511139	11175	11139	C	2013	1	0	0	579
0	3303	814	1117511139	11175	11139	C	2013	2	0	0	581
0	3636	864	1117511139	11175	11139	C	2013	1	0	0	620
0	3637	864	1117511139	11175	11139	C	2013	2	0	0	621
0	3638	864	1117511139	11175	11139	C	2013	3	0	0	623
0	3861	917	1117511139	11175	11139	C	2013	2	0	0	658
1	3862	917	1117511139	11175	11139	C	2013	3	0	0	659
1	1481	398	1107811145	11078	11145	C	2012	2	0	0	264
1	1483	398	1107811145	11078	11145	C	2012	3	0	0	266
1	1942	493	1107811145	11078	11145	C	2012	1	0	0	298
1	2320	554	1107811145	11078	11145	C	2012	1	1	0	324
1	2321	554	1107811145	11078	11145	C	2012	1	1	0	325
1	2324	554	1107811145	11078	11145	C	2012	1	0	0	336
1	2325	554	1107811145	11078	11145	C	2012	1	0	0	337
0	2326	554	1107811145	11078	11145	C	2012	2	0	0	338
0	2397	554	1107811145	11078	11145	C	2012	2	0	0	340
0	1480	398	1107811145	11078	11145	C	2012	1	0	0	263
0	1486	409	1100811149	11008	11149	NC	2012	2	0	0	50
0	1487	409	1100811149	11008	11149	NC	2012	3	0	0	51
0	1894	486	1100811149	11008	11149	NC	2012	1	0	0	81
1	1898	486	1100811149	11008	11149	NC	2012	2	0	0	85
1	2356	560	1100811149	11008	11149	NC	2012	1	0	0	111
1	2496	582	1100811149	11008	11149	NC	2012	1	0	0	126
1	2497	582	1100811149	11008	11149	NC	2012	2	1	0	128
0	1485	409	1100811149	11008	11149	NC	2012	1	0	0	48
1	2498	582	1100811149	11008	11149	NC	2012	3	1	0	129
0	3410	805	1107811128	11078	11128	NC	2013	1	0	1	419
1	3413	805	1107811128	11078	11128	NC	2013	3	0	1	422
0	3440	804	1100811149	11008	11149	NC	2013	1	0	0	426
1	3527	850	1100811149	11008	11149	NC	2013	1	0	0	453
1	3803	909	1123811220	11238	11220	C	2013	1	0	1	489
1	3872	919	1100811149	11008	11149	NC	2013	1	0	0	494
1	3873	919	1100811149	11008	11149	NC	2013	2	0	0	495
0	1572	389	1113711152	11137	11152	NC	2012	2	0	0	49
0	1573	389	1113711152	11137	11152	NC	2012	3	0	0	50
1	1574	389	1113711152	11137	11152	NC	2012	4	0	0	52
1	1947	494	1113711152	11137	11152	NC	2012	1	0	0	86
0	1948	494	1113711152	11137	11152	NC	2012	2	0	0	87
0	1949	494	1113711152	11137	11152	NC	2012	3	0	0	88
1	1950	494	1113711152	11137	11152	NC	2012	4	0	0	89
1	1951	494	1113711152	11137	11152	NC	2012	5	0	0	90
1	1952	494	1113711152	11137	11152	NC	2012	6	0	0	92
0	2572	598	1113711152	11137	11152	NC	2012	1	0	0	125
0	2573	598	1113711152	11137	11152	NC	2012	2	0	0	126
0	2574	598	1113711152	11137	11152	NC	2012	3	0	0	127
1	2575	598	1113711152	11137	11152	NC	2012	4	0	0	128
0	1571	389	1113711152	11137	11152	NC	2012	1	0	0	48
1	2576	598	1113711152	11137	11152	NC	2012	5	0	0	129
1	2577	598	1113711152	11137	11152	NC	2012	6	0	0	131
0	3429	822	1113711152	11137	11152	NC	2013	1	0	0	421
0	3432	822	1113711152	11137	11152	NC	2013	3	0	0	423
0	3433	822	1113711152	11137	11152	NC	2013	4	0	0	424
1	3434	822	1113711152	11137	11152	NC	2013	5	0	0	425
1	3451	822	1113711152	11137	11152	NC	2013	6	0	0	428
0	1518	406	1118911155	11189	11155	C	2012	1	0	0	212
0	1519	406	1118911155	11189	11155	C	2012	2	0	0	213
1	1520	406	1118911155	11189	11155	C	2012	3	0	0	215
0	2014	502	1118911155	11189	11155	C	2012	1	0	0	252
0	2015	502	1118911155	11189	11155	C	2012	2	0	0	253
0	2016	502	1118911155	11189	11155	C	2012	3	0	0	254
0	2018	502	1118911155	11189	11155	C	2012	4	0	0	257
1	2493	581	1118911155	11189	11155	C	2012	1	0	0	292
0	2494	581	1118911155	11189	11155	C	2012	1	0	0	293
1	2495	581	1118911155	11189	11155	C	2012	2	0	0	294
0	3444	823	1130311155	11303	11155	C	2013	1	0	0	229
0	3431	822	1113711152	11137	11152	NC	2013	3	0	0	234
0	3445	823	1130311155	11303	11155	C	2013	2	0	0	234
1	3446	823	1130311155	11303	11155	C	2013	3	0	0	235
1	3447	823	1130311155	11303	11155	C	2013	3	0	0	236
0	3448	823	1130311155	11303	11155	C	2013	4	0	0	237
0	3449	823	1130311155	11303	11155	C	2013	5	0	0	239
1	3757	877	1130311155	11303	11155	C	2013	1	1	0	291
0	3764	877	1130311155	11303	11155	C	2013	1	0	0	294
1	1621	407	1116911161	11169	11161	NC	2012	1	0	0	51
1	1622	407	1116911161	11169	11161	NC	2012	2	0	0	52
1	1623	407	1116911161	11169	11161	NC	2012	1	0	0	53
1	1624	407	1116911161	11169	11161	NC	2012	1	0	0	55
1	1869	480	1116911161	11169	11161	NC	2012	1	0	0	74
1	1870	480	1116911161	11169	11161	NC	2012	2	0	0	75
0	1871	480	1116911161	11169	11161	NC	2012	2	0	0	76
1	1872	480	1116911161	11169	11161	NC	2012	2	0	0	78
1	2328	555	1116911161	11169	11161	NC	2012	1	0	0	111
0	2329	555	1116911161	11169	11161	NC	2012	1	0	0	112
0	2330	555	1116911161	11169	11161	NC	2012	2	0	0	113
0	2331	555	1116911161	11169	11161	NC	2012	3	0	0	114
0	2332	555	1116911161	11169	11161	NC	2012	4	0	0	116
1	3249	800	1116911161	11169	11161	NC	2013	1	0	0	418
0	3360	800	1116911161	11169	11161	NC	2013	2	0	0	419
1	3777	892	1116911161	11169	11161	NC	2013	1	0	0	482
0	3243	796	1126611296	11266	11296	C	2013	1	0	1	413
0	1532	386	1113411168	11134	11168	C	2012	1	0	0	212
0	1533	386	1113411168	11134	11168	C	2012	2	0	0	214
0	1534	386	1113411168	11134	11168	C	2012	3	0	0	215
0	1535	386	1113411168	11134	11168	C	2012	4	0	0	217
0	1999	500	1113411168	11134	11168	C	2012	1	0	0	251
0	2000	500	1113411168	11134	11168	C	2012	2	0	0	253
0	2001	500	1113411168	11134	11168	C	2012	3	0	0	254
0	2002	500	1113411168	11134	11168	C	2012	4	0	0	255
1	2003	500	1113411168	11134	11168	C	2012	5	0	0	257
0	2502	584	1113411168	11134	11168	C	2012	1	0	0	291
0	2503	584	1113411168	11134	11168	C	2012	2	0	0	292
0	2504	584	1113411168	11134	11168	C	2012	3	0	0	293
1	2505	584	1113411168	11134	11168	C	2012	4	0	0	294
1	3398	837	1113411168	11134	11168	C	2013	2	0	0	585
0	3542	869	1113411168	11134	11168	C	2013	2	0	0	615
0	3799	902	1113411168	11134	11168	C	2013	2	0	0	654
0	3831	902	1113411168	11134	11168	C	2013	3	0	0	656
0	1669	408	1126611280	11266	11280	C	2012	1	1	1	11
0	2315	553	1126611280	11266	11280	C	2012	1	0	1	69
0	2317	553	1126611280	11266	11280	C	2012	2	0	1	70
0	3571	863	1120211196	11202	11196	C	2013	1	1	1	208
0	3671	887	1116311171	11163	11171	NC	2013	1	0	0	219
0	1566	357	1117011182	11170	11182	C	2012	2	0	0	215
0	1567	357	1117011182	11170	11182	C	2012	3	0	0	216
1	1568	357	1117011182	11170	11182	C	2012	4	0	0	217
0	1569	357	1117011182	11170	11182	C	2012	5	0	0	218
0	2093	515	1117011182	11170	11182	C	2012	1	0	0	255
0	2095	515	1117011182	11170	11182	C	2012	2	0	0	257
0	2578	599	1117011182	11170	11182	C	2012	1	0	0	289
0	2579	599	1117011182	11170	11182	C	2012	2	0	0	290
1	2580	599	1117011182	11170	11182	C	2012	3	0	0	291
1	2581	599	1117011182	11170	11182	C	2012	3	0	0	292
1	2582	599	1117011182	11170	11182	C	2012	4	0	0	294
0	3244	796	1126611296	11266	11296	C	2013	2	0	1	227
0	3392	797	1118511182	11185	11182	C	2013	2	0	0	228
0	3394	797	1118511182	11185	11182	C	2013	3	0	0	230
0	3396	797	1118511182	11185	11182	C	2013	4	0	0	232
0	3406	797	1118511182	11185	11182	C	2013	5	0	0	235
1	3718	891	1107011236	11070	11236	NC	2013	2	0	1	267
1	3720	891	1107011236	11070	11236	NC	2013	2	0	1	268
1	3722	891	1107011236	11070	11236	NC	2013	2	0	1	271
1	3673	888	1125311165	11253	11165	NC	2013	2	0	1	274
0	3888	913	1107011236	11070	11236	NC	2013	1	0	1	301
0	3889	913	1107011236	11070	11236	NC	2013	2	0	1	302
0	3390	797	1118511182	11185	11182	C	2013	1	0	0	225
0	3892	913	1107011236	11070	11236	NC	2013	3	0	1	306
1	1704	369	1119011187	11190	11187	NC	2012	1	0	0	55
1	1705	369	1119011187	11190	11187	NC	2012	1	1	0	56
1	2225	537	1119011187	11190	11187	NC	2012	1	1	0	98
1	2489	580	1119011187	11190	11187	NC	2012	1	1	0	121
1	1987	388	1124311191	11243	11191	C	2012	1	0	0	233
1	1988	388	1124311191	11243	11191	C	2012	1	0	0	234
1	1989	388	1124311191	11243	11191	C	2012	2	0	0	235
0	2316	553	1126611280	11266	11280	C	2012	3	0	1	254
1	1610	416	1113511214	11135	11214	NC	2012	2	0	1	52
0	1996	395	1117411192	11174	11192	NC	2012	1	0	0	90
0	2409	570	1117411192	11174	11192	NC	2012	1	0	0	120
0	2411	570	1117411192	11174	11192	NC	2012	2	0	0	122
0	3424	831	1117411192	11174	11192	NC	2013	1	0	0	423
0	3427	831	1117411192	11174	11192	NC	2013	4	0	0	425
0	3658	883	1117411192	11174	11192	NC	2013	1	0	0	464
1	3659	883	1117411192	11174	11192	NC	2013	2	0	0	465
0	3340	836	1122311193	11223	11193	C	2013	1	0	0	226
0	3341	836	1122311193	11223	11193	C	2013	2	0	0	227
0	3353	836	1122311193	11223	11193	C	2013	3	0	0	231
0	3540	870	1122311193	11223	11193	C	2013	2	0	0	267
1	3554	870	1122311193	11223	11193	C	2013	3	0	0	268
1	3585	870	1122311193	11223	11193	C	2013	4	0	0	269
0	3791	903	1122311193	11223	11193	C	2013	1	0	0	302
0	3792	903	1122311193	11223	11193	C	2013	2	0	0	303
0	3828	903	1122311193	11223	11193	C	2013	3	0	0	305
0	3829	903	1122311193	11223	11193	C	2013	4	0	0	306
1	2517	415	1121011196	11210	11196	C	2012	1	0	0	274
1	2516	415	1121011196	11210	11196	C	2012	1	0	0	274
0	3572	863	1120211196	11202	11196	C	2013	2	0	0	263
0	3575	863	1120211196	11202	11196	C	2013	3	0	0	266
1	3576	863	1120211196	11202	11196	C	2013	4	0	0	268
0	3280	809	1120211196	11202	11196	C	2013	1	0	0	224
1	3841	908	1120211196	11202	11196	C	2013	1	0	0	306
1	1522	380	1115811197	11158	11197	C	2012	1	0	0	213
0	1523	380	1115811197	11158	11197	C	2012	1	0	0	214
0	1524	380	1115811197	11158	11197	C	2012	2	0	0	215
0	2044	507	1115811197	11158	11197	C	2012	1	0	0	255
0	2045	507	1115811197	11158	11197	C	2012	2	0	0	256
0	2046	507	1115811197	11158	11197	C	2012	3	0	0	259
0	3284	810	1105111197	11051	11197	NC	2013	1	0	0	165
1	3646	862	1105111197	11051	11197	NC	2013	1	0	0	209
1	3649	862	1105111197	11051	11197	NC	2013	1	0	0	212
1	3651	862	1105111197	11051	11197	NC	2013	1	0	0	214
0	3285	810	1105111197	11051	11197	NC	2013	2	0	0	167
0	3286	810	1105111197	11051	11197	NC	2013	3	0	0	168
0	3741	890	1105111197	11051	11197	NC	2013	1	0	0	232
0	3742	890	1105111197	11051	11197	NC	2013	2	0	0	233
0	3762	890	1105111197	11051	11197	NC	2013	3	0	0	236
1	3763	890	1105111197	11051	11197	NC	2013	4	0	0	237
0	3287	810	1105111197	11051	11197	NC	2013	4	0	0	169
0	3288	810	1105111197	11051	11197	NC	2013	5	0	0	170
0	2603	605	1130211323	11302	11323	C	2012	1	0	1	89
1	1682	401	1122311211	11223	11211	NC	2012	1	0	0	52
1	1684	401	1122311211	11223	11211	NC	2012	2	0	0	54
1	1685	401	1122311211	11223	11211	NC	2012	2	0	0	55
1	1686	401	1122311211	11223	11211	NC	2012	1	0	0	57
1	1609	416	1113511214	11135	11214	NC	2012	1	1	0	50
0	1612	416	1113511214	11135	11214	NC	2012	1	1	0	56
0	1614	416	1113511214	11135	11214	NC	2012	2	1	0	59
1	2134	521	1113511214	11135	11214	NC	2012	1	0	0	94
1	2138	521	1113511214	11135	11214	NC	2012	2	0	0	100
1	2399	568	1113511214	11135	11214	NC	2012	1	1	0	117
1	2400	568	1113511214	11135	11214	NC	2012	2	0	0	118
1	2401	568	1113511214	11135	11214	NC	2012	1	0	0	119
1	2402	568	1113511214	11135	11214	NC	2012	2	1	0	120
0	3373	817	1127411321	11274	11321	C	2013	1	0	1	417
0	3517	853	1128311261	11283	11261	NC	2013	1	0	1	448
0	3566	815	1113511214	11135	11214	NC	2013	1	0	0	456
0	3602	815	1113511214	11135	11214	NC	2013	2	0	0	458
0	3860	917	1117511139	11175	11139	C	2013	1	0	1	495
1	3256	802	1123811220	11238	11220	C	2013	3	0	0	226
0	3257	802	1123811220	11238	11220	C	2013	4	0	0	227
0	3258	802	1123811220	11238	11220	C	2013	5	0	0	228
0	3579	859	1123811220	11238	11220	C	2013	1	0	0	267
1	3580	859	1123811220	11238	11220	C	2013	2	0	0	268
0	3254	802	1123811220	11238	11220	C	2013	1	0	0	224
0	3804	909	1123811220	11238	11220	C	2013	2	0	0	302
1	3805	909	1123811220	11238	11220	C	2013	3	0	0	303
0	3827	909	1123811220	11238	11220	C	2013	4	0	0	304
0	3255	802	1123811220	11238	11220	C	2013	2	0	0	225
0	3320	821	1101711001	11017	11001	C	2013	2	0	0	171
1	3430	822	1113711152	11137	11152	NC	2013	2	1	1	179
1	3665	885	1119011224	11190	11224	NC	2013	1	0	0	215
1	3668	885	1119011224	11190	11224	NC	2013	1	0	0	219
1	3714	875	1113711152	11137	11152	NC	2013	1	1	1	227
0	3771	894	1119011224	11190	11224	NC	2013	1	0	0	237
0	3772	894	1119011224	11190	11224	NC	2013	2	0	0	238
0	3779	894	1119011224	11190	11224	NC	2013	3	1	0	241
0	1547	403	1119411227	11194	11227	C	2012	1	0	0	212
0	1548	403	1119411227	11194	11227	C	2012	2	0	0	213
0	1550	403	1119411227	11194	11227	C	2012	3	0	0	215
0	2080	512	1119411227	11194	11227	C	2012	1	0	0	253
0	2082	512	1119411227	11194	11227	C	2012	2	0	0	255
0	2083	512	1119411227	11194	11227	C	2012	3	0	0	256
1	2525	587	1119411227	11194	11227	C	2012	1	0	0	294
0	1565	357	1117011182	11170	11182	C	2012	1	0	1	49
1	1763	402	1123011234	11230	11234	NC	2012	1	0	0	57
1	1765	402	1123011234	11230	11234	NC	2012	1	0	0	59
0	1766	402	1123011234	11230	11234	NC	2012	2	0	0	60
0	1767	402	1123011234	11230	11234	NC	2012	3	0	0	62
1	2425	573	1123011234	11230	11234	NC	2012	1	0	0	120
1	2426	573	1123011234	11230	11234	NC	2012	2	0	0	121
1	2427	573	1123011234	11230	11234	NC	2012	2	0	0	122
0	3331	827	1103711234	11037	11234	NC	2013	2	0	0	171
0	3333	827	1103711234	11037	11234	NC	2013	3	0	0	174
0	3355	827	1103711234	11037	11234	NC	2013	4	0	0	176
1	3545	867	1103711234	11037	11234	NC	2013	1	0	0	211
1	3546	867	1103711234	11037	11234	NC	2013	2	0	0	212
1	3587	867	1103711234	11037	11234	NC	2013	3	0	0	214
1	3808	905	1103711234	11037	11234	NC	2013	1	0	0	245
0	3330	827	1103711234	11037	11234	NC	2013	1	0	0	170
1	1476	370	1121611235	11216	11235	C	2012	1	0	0	194
1	1477	370	1121611235	11216	11235	C	2012	3	0	0	195
1	1478	370	1121611235	11216	11235	C	2012	4	0	0	196
1	1843	475	1121611235	11216	11235	C	2012	1	0	0	214
1	1844	475	1121611235	11216	11235	C	2012	2	0	0	215
1	1845	475	1121611235	11216	11235	C	2012	1	0	0	216
1	1846	475	1121611235	11216	11235	C	2012	1	0	0	218
0	2047	508	1125011278	11250	11278	C	2012	1	0	1	233
1	2048	508	1125011278	11250	11278	C	2012	2	0	1	234
0	2050	508	1125011278	11250	11278	C	2012	4	0	1	235
0	2406	569	1121611235	11216	11235	C	2012	2	0	0	264
0	2407	569	1121611235	11216	11235	C	2012	3	0	0	265
0	2408	569	1121611235	11216	11235	C	2012	4	0	0	266
1	1475	370	1121611235	11216	11235	C	2012	2	0	0	193
0	3325	830	1121611235	11216	11235	C	2013	2	0	0	559
0	3328	830	1121611235	11216	11235	C	2013	4	0	0	562
0	3329	830	1121611235	11216	11235	C	2013	5	0	0	563
1	3736	866	1121611235	11216	11235	C	2013	1	0	0	619
1	3739	866	1121611235	11216	11235	C	2013	1	0	0	622
1	3750	866	1121611235	11216	11235	C	2013	2	0	0	623
1	3759	866	1121611235	11216	11235	C	2013	2	0	0	625
0	3323	830	1121611235	11216	11235	C	2013	1	0	0	557
0	3242	798	1107011236	11070	11236	NC	2013	1	0	0	174
0	3361	798	1107011236	11070	11236	NC	2013	2	1	0	176
0	3534	856	1107011236	11070	11236	NC	2013	1	0	0	211
0	3551	856	1107011236	11070	11236	NC	2013	2	1	0	212
0	3582	856	1107011236	11070	11236	NC	2013	3	0	0	213
0	3605	856	1107011236	11070	11236	NC	2013	4	0	0	215
1	3725	891	1107011236	11070	11236	NC	2013	1	NA	NA	220
1	3894	913	1107011236	11070	11236	NC	2013	4	0	0	252
1	3895	913	1107011236	11070	11236	NC	2013	5	0	0	253
1	1645	396	1127411306	11274	11306	C	2012	1	1	1	49
0	2057	381	1120311240	11203	11240	NC	2012	1	0	0	91
0	2058	381	1120311240	11203	11240	NC	2012	2	0	0	92
0	3270	811	1120311240	11203	11240	NC	2013	2	0	0	414
0	3271	811	1120311240	11203	11240	NC	2013	3	0	0	415
1	3272	811	1120311240	11203	11240	NC	2013	4	0	0	416
0	3273	811	1120311240	11203	11240	NC	2013	5	0	0	417
1	3274	811	1120311240	11203	11240	NC	2013	5	0	0	418
1	3708	861	1120311240	11203	11240	NC	2013	2	0	0	459
0	3269	811	1120311240	11203	11240	NC	2013	1	0	0	413
1	2458	578	1119911245	11199	11245	NC	2012	1	0	0	97
1	1654	390	1120811251	11208	11251	C	2012	1	0	0	196
0	1655	390	1120811251	11208	11251	C	2012	1	0	0	197
0	1656	390	1120811251	11208	11251	C	2012	2	0	0	198
1	2179	529	1120811251	11208	11251	C	2012	1	0	0	240
0	2180	529	1120811251	11208	11251	C	2012	2	0	0	241
0	2181	529	1120811251	11208	11251	C	2012	3	0	0	242
0	2182	529	1120811251	11208	11251	C	2012	3	0	0	243
1	3626	807	1121011251	11210	11251	C	2013	1	1	0	272
1	3884	895	1121011251	11210	11251	C	2013	1	0	0	309
0	3294	818	1128311261	11283	11261	NC	2013	2	0	0	171
0	3519	853	1128311261	11283	11261	NC	2013	2	0	0	207
0	3523	853	1128311261	11283	11261	NC	2013	3	1	0	209
1	3529	853	1128311261	11283	11261	NC	2013	4	0	0	211
1	3820	900	1128311261	11283	11261	NC	2013	1	0	0	245
0	3821	900	1128311261	11283	11261	NC	2013	2	0	0	246
1	3822	900	1128311261	11283	11261	NC	2013	3	0	0	247
0	3823	900	1128311261	11283	11261	NC	2013	4	0	0	248
0	3293	818	1128311261	11283	11261	NC	2013	1	0	0	170
0	2112	379	1128811270	11288	11270	NC	2012	1	1	0	93
0	2113	379	1128811270	11288	11270	NC	2012	2	1	0	94
0	2114	379	1128811270	11288	11270	NC	2012	3	1	0	95
0	2115	379	1128811270	11288	11270	NC	2012	4	1	0	97
0	1650	364	1125011278	11250	11278	C	2012	1	0	0	181
0	1651	364	1125011278	11250	11278	C	2012	2	0	0	182
1	1652	364	1125011278	11250	11278	C	2012	3	0	0	183
1	1653	364	1125011278	11250	11278	C	2012	3	0	0	185
0	2049	508	1125011278	11250	11278	C	2012	3	1	0	218
1	2051	508	1125011278	11250	11278	C	2012	5	1	0	219
0	2052	508	1125011278	11250	11278	C	2012	6	0	0	220
1	2053	508	1125011278	11250	11278	C	2012	7	1	0	221
1	2054	508	1125011278	11250	11278	C	2012	8	0	0	222
0	2404	569	1121611235	11216	11235	C	2012	1	1	1	246
0	3319	821	1101711001	11017	11001	C	2013	1	0	1	226
0	3315	820	1130211278	11302	11278	C	2013	1	0	0	227
0	3316	820	1130211278	11302	11278	C	2013	2	0	0	228
0	3317	820	1130211278	11302	11278	C	2013	3	0	0	229
0	3318	820	1130211278	11302	11278	C	2013	4	0	0	230
0	3356	820	1130211278	11302	11278	C	2013	5	0	0	231
1	3526	852	1119011224	11190	11224	NC	2013	1	0	1	265
1	3836	920	1130211278	11302	11278	C	2013	1	0	0	306
1	3847	920	1130211278	11302	11278	C	2013	1	0	0	307
1	3848	920	1130211278	11302	11278	C	2013	2	0	0	308
1	1671	408	1126611280	11266	11280	C	2012	2	0	0	181
1	1672	408	1126611280	11266	11280	C	2012	2	0	0	182
1	1674	408	1126611280	11266	11280	C	2012	3	0	0	184
0	2063	509	1117511139	11175	11139	C	2012	2	1	1	220
1	2273	546	1126611280	11266	11280	C	2012	1	0	0	233
0	2274	546	1126611280	11266	11280	C	2012	1	0	0	236
1	2275	546	1126611280	11266	11280	C	2012	2	0	0	237
1	2276	546	1126611280	11266	11280	C	2012	2	0	0	238
0	2277	546	1126611280	11266	11280	C	2012	3	1	0	239
1	2278	546	1126611280	11266	11280	C	2012	4	1	0	240
0	3425	831	1117411192	11174	11192	NC	2013	2	0	1	236
1	3426	831	1117411192	11174	11192	NC	2013	3	0	1	237
0	3596	868	1126011280	11260	11280	C	2013	1	0	0	266
1	3597	868	1126011280	11260	11280	C	2013	2	0	0	267
1	3598	868	1126011280	11260	11280	C	2013	3	0	0	268
0	3599	868	1126011280	11260	11280	C	2013	3	0	0	269
1	1703	369	1119011187	11190	11187	NC	2012	1	0	1	12
0	3264	813	1126911295	11269	11295	C	2013	2	0	0	226
1	3265	813	1126911295	11269	11295	C	2013	3	0	0	227
0	3268	813	1126911295	11269	11295	C	2013	4	0	0	230
0	3702	861	1120311240	11203	11240	NC	2013	1	0	1	267
0	3263	813	1126911295	11269	11295	C	2013	1	0	0	225
0	1789	394	1130211323	11302	11323	C	2012	1	0	1	17
1	1790	394	1130211323	11302	11323	C	2012	3	0	1	19
0	3245	796	1126611296	11266	11296	C	2013	3	0	0	229
0	3246	796	1126611296	11266	11296	C	2013	4	0	0	230
1	3550	801	1125311165	11253	11165	NC	2013	1	0	1	265
1	3717	891	1107011236	11070	11236	NC	2013	1	0	1	267
1	3719	891	1107011236	11070	11236	NC	2013	3	0	1	268
0	1647	396	1127411306	11274	11306	C	2012	1	0	0	181
0	1648	396	1127411306	11274	11306	C	2012	2	0	0	182
0	1649	396	1127411306	11274	11306	C	2012	3	0	0	183
1	2311	552	1127411306	11274	11306	C	2012	1	0	0	237
0	2313	552	1127411306	11274	11306	C	2012	2	0	0	239
0	3338	837	1113411168	11134	11168	C	2013	1	0	1	228
0	3537	870	1122311193	11223	11193	C	2013	1	0	1	262
0	3541	869	1113411168	11134	11168	C	2013	1	0	1	263
0	3536	835	1121511310	11215	11310	C	2013	1	0	0	267
0	3552	835	1121511310	11215	11310	C	2013	2	0	0	268
0	3583	835	1121511310	11215	11310	C	2013	3	0	0	269
0	3593	835	1121511310	11215	11310	C	2013	4	0	0	270
1	3798	902	1113411168	11134	11168	C	2013	2	0	1	303
1	1657	366	1125611313	11256	11313	C	2012	1	0	0	180
1	1658	366	1125611313	11256	11313	C	2012	1	0	0	181
0	1659	366	1125611313	11256	11313	C	2012	1	0	0	182
0	1660	366	1125611313	11256	11313	C	2012	2	0	0	183
1	1661	366	1125611313	11256	11313	C	2012	3	0	0	184
0	1962	496	1125611313	11256	11313	C	2012	1	0	0	214
0	1963	496	1125611313	11256	11313	C	2012	2	0	0	215
0	1964	496	1125611313	11256	11313	C	2012	3	0	0	216
0	1965	496	1125611313	11256	11313	C	2012	4	0	0	217
0	1966	496	1125611313	11256	11313	C	2012	5	0	0	218
0	2436	575	1125611313	11256	11313	C	2012	1	0	0	249
0	2438	575	1125611313	11256	11313	C	2012	3	0	0	251
0	2437	575	1125611313	11256	11313	C	2012	2	0	0	251
0	2439	575	1125611313	11256	11313	C	2012	4	0	0	252
0	2440	575	1125611313	11256	11313	C	2012	5	0	0	253
0	2441	575	1125611313	11256	11313	C	2012	6	0	0	254
0	2442	575	1125611313	11256	11313	C	2012	7	0	0	255
0	1580	392	1124911316	11249	11316	C	2012	1	0	0	179
1	1581	392	1124911316	11249	11316	C	2012	2	0	0	180
1	1582	392	1124911316	11249	11316	C	2012	2	0	0	181
0	2149	522	1124911316	11249	11316	C	2012	1	0	0	223
0	2150	522	1124911316	11249	11316	C	2012	2	0	0	224
0	2152	522	1124911316	11249	11316	C	2012	3	0	0	226
0	3502	803	1124911316	11249	11316	C	2013	1	0	0	572
0	3505	803	1124911316	11249	11316	C	2013	3	0	0	575
1	3506	803	1124911316	11249	11316	C	2013	4	0	0	576
0	3507	803	1124911316	11249	11316	C	2013	5	0	0	577
0	3876	899	1124911316	11249	11316	C	2013	1	0	0	622
0	3877	899	1124911316	11249	11316	C	2013	2	0	0	625
0	3878	899	1124911316	11249	11316	C	2013	3	0	0	625
0	1589	399	1126211320	11262	11320	NC	2012	1	0	0	51
1	1592	399	1126211320	11262	11320	NC	2012	2	0	0	54
1	1593	399	1126211320	11262	11320	NC	2012	2	0	0	55
1	2038	506	1126211320	11262	11320	NC	2012	1	0	0	91
1	2039	506	1126211320	11262	11320	NC	2012	2	0	0	92
1	2040	506	1126211320	11262	11320	NC	2012	3	0	0	93
1	2566	596	1126211320	11262	11320	NC	2012	1	NA	NA	129
0	1853	477	1101711001	11017	11001	C	2012	1	0	1	69
0	2097	404	1129111321	11291	11321	NC	2012	1	0	0	90
0	2099	404	1129111321	11291	11321	NC	2012	2	0	0	93
0	3375	817	1127411321	11274	11321	C	2013	2	0	0	231
0	3376	817	1127411321	11274	11321	C	2013	3	0	0	232
0	3609	815	1113511214	11135	11214	NC	2013	3	0	1	271
0	3678	855	1127411321	11274	11321	C	2013	1	0	0	273
0	3682	855	1127411321	11274	11321	C	2013	2	0	0	278
0	3684	855	1127411321	11274	11321	C	2013	3	0	0	280
0	3694	855	1127411321	11274	11321	C	2013	4	0	0	281
0	1617	413	1128311322	11283	11322	C	2012	1	0	0	179
0	1619	413	1128311322	11283	11322	C	2012	2	0	0	181
0	1953	495	1128311322	11283	11322	C	2012	1	0	0	214
0	1954	495	1128311322	11283	11322	C	2012	2	0	0	215
0	1955	495	1128311322	11283	11322	C	2012	3	0	0	216
0	1956	495	1128311322	11283	11322	C	2012	4	0	0	217
1	1957	495	1128311322	11283	11322	C	2012	5	0	0	218
1	1958	495	1128311322	11283	11322	C	2012	5	0	0	219
1	1959	495	1128311322	11283	11322	C	2012	5	0	0	221
1	2430	574	1128311322	11283	11322	C	2012	1	0	0	253
0	2431	574	1128311322	11283	11322	C	2012	2	0	0	254
0	2432	574	1128311322	11283	11322	C	2012	3	0	0	255
1	2434	574	1128311322	11283	11322	C	2012	4	0	0	257
0	2435	574	1128311322	11283	11322	C	2012	5	0	0	259
0	1788	394	1130211323	11302	11323	C	2012	2	0	0	184
1	1792	394	1130211323	11302	11323	C	2012	3	1	0	189
1	1794	394	1130211323	11302	11323	C	2012	4	0	0	192
1	2174	528	1130211323	11302	11323	C	2012	1	0	0	224
1	2176	528	1130211323	11302	11323	C	2012	2	0	0	226
0	3261	806	1120111323	11201	11323	NC	2013	1	0	0	174
1	3359	806	1120111323	11201	11323	NC	2013	2	0	0	176
0	3503	803	1124911316	11249	11316	C	2013	2	0	1	201
1	3618	858	1120111323	11201	11323	NC	2013	1	0	0	215
0	3619	858	1120111323	11201	11323	NC	2013	2	0	0	216
0	3620	858	1120111323	11201	11323	NC	2013	2	0	0	218
0	3881	918	1120111323	11201	11323	NC	2013	1	0	0	254

## Sheet: T1-7
Mass_at_day_8	EggID	ClutchID	MIDFIDSoc	MID	FID	Season	Hatching_Order_Among_Survivers	Pair_bond_duration
6.8	1855	477	1101711001	11017	11001	2012	2	288
6.2	1856	477	1101711001	11017	11001	2012	3	289
7.9	2366	562	1101711001	11017	11001	2012	2	330
7.4	2365	562	1101711001	11017	11001	2012	1	330
7.5	3677	880	1101711001	11017	11001	2013	1	683
4.3	1642	378	1100411006	11004	11006	2012	1	266
5	1938	492	1100411006	11004	11006	2012	1	301
5.9	1939	492	1100411006	11004	11006	2012	2	302
5.3	1941	492	1100411006	11004	11006	2012	3	304
6.1	2528	589	1100411006	11004	11006	2012	1	339
6.2	2529	589	1100411006	11004	11006	2012	2	340
5.4	2530	589	1100411006	11004	11006	2012	3	341
6.2	2531	589	1100411006	11004	11006	2012	4	342
6.2	2532	589	1100411006	11004	11006	2012	5	343
6.7	3345	832	1100411006	11004	11006	2013	1	630
6.2	3346	832	1100411006	11004	11006	2013	2	631
5.8	3347	832	1100411006	11004	11006	2013	3	632
5.3	3348	832	1100411006	11004	11006	2013	4	633
6.5	3349	832	1100411006	11004	11006	2013	5	634
6.2	3586	854	1100411006	11004	11006	2013	1	672
5.9	3796	902	1113411168	11134	11168	2013	1	703
6.5	3794	910	1100411006	11004	11006	2013	1	705
5.4	3795	910	1100411006	11004	11006	2013	2	706
6.9	3807	910	1100411006	11004	11006	2013	3	707
4.5	3830	910	1100411006	11004	11006	2013	2	708
3.9	1776	362	1105111024	11051	11024	2012	1	280
6.9	1777	362	1105111024	11051	11024	2012	2	281
3.8	2209	534	1105111024	11051	11024	2012	1	313
5.6	2211	534	1105111024	11051	11024	2012	2	315
5.1	1878	482	1105211038	11052	11038	2012	1	290
4.6	1879	482	1105211038	11052	11038	2012	2	291
4	1880	482	1105211038	11052	11038	2012	3	292
6	1881	482	1105211038	11052	11038	2012	4	293
6.4	3782	907	1105211038	11052	11038	2013	1	700
7.8	3783	907	1105211038	11052	11038	2013	2	701
5.2	1491	360	1104411046	11044	11046	2012	2	264
6.6	1492	360	1104411046	11044	11046	2012	3	265
5.8	2129	520	1104411046	11044	11046	2012	1	307
7.1	2131	520	1104411046	11044	11046	2012	3	309
6	2130	520	1104411046	11044	11046	2012	2	309
7	2132	520	1104411046	11044	11046	2012	4	311
6.3	2133	520	1104411046	11044	11046	2012	5	312
6	1490	360	1104411046	11044	11046	2012	1	263
2.6	2251	411	1113611047	11136	11047	2012	1	103
4.5	2252	411	1113611047	11136	11047	2012	2	105
4.1	1527	377	1112211055	11122	11055	2012	1	50
6.6	1528	377	1112211055	11122	11055	2012	3	51
3.9	1529	377	1112211055	11122	11055	2012	4	52
5.8	1530	377	1112211055	11122	11055	2012	5	53
6.7	2228	538	1112211055	11122	11055	2012	1	100
7.5	2230	538	1112211055	11122	11055	2012	2	102
7.3	2231	538	1112211055	11122	11055	2012	3	103
8.1	2232	538	1112211055	11122	11055	2012	4	104
4.3	2233	538	1112211055	11122	11055	2012	5	105
4.3	1525	377	1112211055	11122	11055	2012	2	48
4.2	1561	358	1102811056	11028	11056	2012	1	50
4.5	1563	358	1102811056	11028	11056	2012	2	52
5	2154	523	1102811056	11028	11056	2012	1	96
6.5	2155	523	1102811056	11028	11056	2012	2	97
3.8	2156	523	1102811056	11028	11056	2012	3	99
6.1	2157	523	1102811056	11028	11056	2012	4	100
7.2	3250	799	1102811056	11028	11056	2013	1	414
6.6	3251	799	1102811056	11028	11056	2013	2	415
7.2	3252	799	1102811056	11028	11056	2013	3	417
5.2	3475	799	1102811056	11028	11056	2013	4	419
7.3	3687	872	1102811056	11028	11056	2013	1	467
6.2	3688	872	1102811056	11028	11056	2013	2	468
6	1536	373	1107011062	11070	11062	2012	1	50
5.8	1537	373	1107011062	11070	11062	2012	2	51
7.6	1538	373	1107011062	11070	11062	2012	3	52
6.9	1539	373	1107011062	11070	11062	2012	4	53
6.8	1540	373	1107011062	11070	11062	2012	5	54
2.5	2107	517	1107011062	11070	11062	2012	1	87
7.2	2109	517	1107011062	11070	11062	2012	2	89
6.6	2110	517	1107011062	11070	11062	2012	3	90
7.2	2506	585	1107011062	11070	11062	2012	1	125
3.9	2507	585	1107011062	11070	11062	2012	2	126
6.3	2508	585	1107011062	11070	11062	2012	3	127
6.6	2510	585	1107011062	11070	11062	2012	4	129
7.1	1753	400	1102111064	11021	11064	2012	1	272
7.1	2198	532	1102111064	11021	11064	2012	1	312
6.4	2202	532	1102111064	11021	11064	2012	2	317
7.5	3732	893	1118911064	11189	11064	2013	1	284
8.6	3735	893	1118911064	11189	11064	2013	2	287
5.2	1875	481	1113311110	11133	11110	2012	1	77
5.3	2337	558	1113311110	11133	11110	2012	1	112
5.7	2338	558	1113311110	11133	11110	2012	2	113
6	2339	558	1113311110	11133	11110	2012	3	114
2.9	3326	830	1121611235	11216	11235	2013	3	172
7.3	3481	844	1114711110	11147	11110	2013	1	195
7.7	3832	889	1114711110	11147	11110	2013	1	250
3.9	2060	509	1117511139	11175	11139	2012	1	50
6.2	3411	805	1107811128	11078	11128	2013	2	177
5	3414	805	1107811128	11078	11128	2013	4	180
5.8	3631	879	1107811128	11078	11128	2013	1	221
7.3	3654	879	1107811128	11078	11128	2013	2	223
7.7	3904	927	1107811128	11078	11128	2013	1	254
5.2	1595	383	1117511139	11175	11139	2012	1	214
5.8	1597	383	1117511139	11175	11139	2012	2	216
5.3	1598	383	1117511139	11175	11139	2012	3	217
5.1	2067	509	1117511139	11175	11139	2012	3	259
6.6	3301	814	1117511139	11175	11139	2013	1	579
7	3303	814	1117511139	11175	11139	2013	2	581
6.3	3636	864	1117511139	11175	11139	2013	1	620
5.9	3637	864	1117511139	11175	11139	2013	2	621
5.7	3638	864	1117511139	11175	11139	2013	3	623
5.8	3861	917	1117511139	11175	11139	2013	2	658
6.1	3862	917	1117511139	11175	11139	2013	3	659
5.4	1481	398	1107811145	11078	11145	2012	2	264
4.6	1483	398	1107811145	11078	11145	2012	3	266
6.5	1942	493	1107811145	11078	11145	2012	1	298
6.9	2326	554	1107811145	11078	11145	2012	1	338
6.2	2397	554	1107811145	11078	11145	2012	2	340
5.1	1480	398	1107811145	11078	11145	2012	1	263
7.2	1486	409	1100811149	11008	11149	2012	2	50
5.1	1487	409	1100811149	11008	11149	2012	3	51
6.1	1894	486	1100811149	11008	11149	2012	1	81
3.9	1898	486	1100811149	11008	11149	2012	2	85
5.1	2497	582	1100811149	11008	11149	2012	1	128
6.7	1485	409	1100811149	11008	11149	2012	1	48
4.2	2498	582	1100811149	11008	11149	2012	2	129
5.4	3410	805	1107811128	11078	11128	2013	1	419
4.3	3413	805	1107811128	11078	11128	2013	3	422
8	3440	804	1100811149	11008	11149	2013	1	426
4.9	3527	850	1100811149	11008	11149	2013	1	453
4.9	3803	909	1123811220	11238	11220	2013	1	489
7.9	3872	919	1100811149	11008	11149	2013	1	494
5.9	3873	919	1100811149	11008	11149	2013	2	495
7.3	1572	389	1113711152	11137	11152	2012	2	49
5.4	1573	389	1113711152	11137	11152	2012	3	50
5.6	1574	389	1113711152	11137	11152	2012	4	52
7.6	1947	494	1113711152	11137	11152	2012	1	86
6.8	1948	494	1113711152	11137	11152	2012	2	87
7	1949	494	1113711152	11137	11152	2012	3	88
4.8	1950	494	1113711152	11137	11152	2012	4	89
4	1951	494	1113711152	11137	11152	2012	5	90
4.7	1952	494	1113711152	11137	11152	2012	6	92
7.2	2572	598	1113711152	11137	11152	2012	1	125
5.6	2573	598	1113711152	11137	11152	2012	2	126
7.3	2574	598	1113711152	11137	11152	2012	3	127
6.7	2575	598	1113711152	11137	11152	2012	4	128
7.3	1571	389	1113711152	11137	11152	2012	1	48
6.9	2576	598	1113711152	11137	11152	2012	5	129
6.9	2577	598	1113711152	11137	11152	2012	6	131
4.8	3429	822	1113711152	11137	11152	2013	1	421
7.4	3432	822	1113711152	11137	11152	2013	3	423
5	3433	822	1113711152	11137	11152	2013	4	424
4.8	1518	406	1118911155	11189	11155	2012	1	212
5.2	1519	406	1118911155	11189	11155	2012	2	213
6.5	2014	502	1118911155	11189	11155	2012	1	252
5.5	2015	502	1118911155	11189	11155	2012	2	253
6	2016	502	1118911155	11189	11155	2012	3	254
4.3	2018	502	1118911155	11189	11155	2012	4	257
6.2	2494	581	1118911155	11189	11155	2012	1	293
5.9	3444	823	1130311155	11303	11155	2013	1	229
4.9	3431	822	1113711152	11137	11152	2013	2	234
6.2	3445	823	1130311155	11303	11155	2013	2	234
5.7	3447	823	1130311155	11303	11155	2013	3	236
6	3448	823	1130311155	11303	11155	2013	4	237
4.9	3449	823	1130311155	11303	11155	2013	5	239
3.3	3764	877	1130311155	11303	11155	2013	1	294
6.7	1871	480	1116911161	11169	11161	2012	1	76
7.9	1872	480	1116911161	11169	11161	2012	2	78
4.7	2329	555	1116911161	11169	11161	2012	1	112
5.3	2330	555	1116911161	11169	11161	2012	2	113
6.8	2331	555	1116911161	11169	11161	2012	3	114
7.2	2332	555	1116911161	11169	11161	2012	4	116
5.7	3360	800	1116911161	11169	11161	2013	1	419
6.7	3243	796	1126611296	11266	11296	2013	1	413
3.6	1532	386	1113411168	11134	11168	2012	1	212
4.8	1533	386	1113411168	11134	11168	2012	2	214
4.3	1534	386	1113411168	11134	11168	2012	3	215
5.7	1535	386	1113411168	11134	11168	2012	4	217
3.9	1999	500	1113411168	11134	11168	2012	1	251
5	2000	500	1113411168	11134	11168	2012	2	253
7.2	2001	500	1113411168	11134	11168	2012	3	254
3.5	2002	500	1113411168	11134	11168	2012	4	255
5.3	2502	584	1113411168	11134	11168	2012	1	291
5.5	2503	584	1113411168	11134	11168	2012	2	292
4.9	2504	584	1113411168	11134	11168	2012	3	293
3.8	2505	584	1113411168	11134	11168	2012	4	294
6.1	3542	869	1113411168	11134	11168	2013	2	615
5.5	3799	902	1113411168	11134	11168	2013	2	654
7.2	3831	902	1113411168	11134	11168	2013	3	656
5.7	1669	408	1126611280	11266	11280	2012	1	11
5.9	2315	553	1126611280	11266	11280	2012	1	69
6	2317	553	1126611280	11266	11280	2012	2	70
6.9	3571	863	1120211196	11202	11196	2013	1	208
5	3671	887	1116311171	11163	11171	2013	1	219
6.8	1566	357	1117011182	11170	11182	2012	2	215
7.3	1567	357	1117011182	11170	11182	2012	3	216
5.9	1568	357	1117011182	11170	11182	2012	4	217
5.7	1569	357	1117011182	11170	11182	2012	5	218
8.1	2093	515	1117011182	11170	11182	2012	1	255
7.5	2095	515	1117011182	11170	11182	2012	2	257
8.1	2578	599	1117011182	11170	11182	2012	1	289
7.3	2579	599	1117011182	11170	11182	2012	2	290
8	2582	599	1117011182	11170	11182	2012	3	294
7	3244	796	1126611296	11266	11296	2013	2	227
6.7	3392	797	1118511182	11185	11182	2013	2	228
6	3394	797	1118511182	11185	11182	2013	3	230
5.5	3396	797	1118511182	11185	11182	2013	4	232
5.6	3406	797	1118511182	11185	11182	2013	5	235
7.1	3888	913	1107011236	11070	11236	2013	1	301
7.9	3889	913	1107011236	11070	11236	2013	2	302
7.5	3390	797	1118511182	11185	11182	2013	1	225
6.9	3892	913	1107011236	11070	11236	2013	3	306
7.1	2316	553	1126611280	11266	11280	2012	3	254
7	1996	395	1117411192	11174	11192	2012	1	90
4.3	2409	570	1117411192	11174	11192	2012	1	120
5.9	2411	570	1117411192	11174	11192	2012	2	122
6.4	3424	831	1117411192	11174	11192	2013	1	423
4.4	3427	831	1117411192	11174	11192	2013	4	425
5.3	3658	883	1117411192	11174	11192	2013	1	464
5.4	3340	836	1122311193	11223	11193	2013	1	226
6.2	3341	836	1122311193	11223	11193	2013	2	227
5.3	3353	836	1122311193	11223	11193	2013	3	231
7.2	3540	870	1122311193	11223	11193	2013	2	267
5.6	3791	903	1122311193	11223	11193	2013	1	302
6.2	3792	903	1122311193	11223	11193	2013	2	303
6.3	3828	903	1122311193	11223	11193	2013	3	305
6.5	3829	903	1122311193	11223	11193	2013	4	306
8	3572	863	1120211196	11202	11196	2013	2	263
7.1	3575	863	1120211196	11202	11196	2013	3	266
4.6	3576	863	1120211196	11202	11196	2013	4	268
8.4	3280	809	1120211196	11202	11196	2013	1	224
5	1523	380	1115811197	11158	11197	2012	1	214
6.2	1524	380	1115811197	11158	11197	2012	2	215
7	2044	507	1115811197	11158	11197	2012	1	255
7.4	2045	507	1115811197	11158	11197	2012	2	256
7.8	2046	507	1115811197	11158	11197	2012	3	259
7.6	3284	810	1105111197	11051	11197	2013	1	165
7.5	3285	810	1105111197	11051	11197	2013	2	167
7	3286	810	1105111197	11051	11197	2013	3	168
7.9	3741	890	1105111197	11051	11197	2013	1	232
7.7	3742	890	1105111197	11051	11197	2013	2	233
6.5	3762	890	1105111197	11051	11197	2013	3	236
8.4	3287	810	1105111197	11051	11197	2013	4	169
6.9	3288	810	1105111197	11051	11197	2013	5	170
6.7	2603	605	1130211323	11302	11323	2012	1	89
6.8	1612	416	1113511214	11135	11214	2012	1	56
6.9	1614	416	1113511214	11135	11214	2012	2	59
3	2134	521	1113511214	11135	11214	2012	1	94
7.7	3373	817	1127411321	11274	11321	2013	1	417
7.2	3517	853	1128311261	11283	11261	2013	1	448
4.9	3566	815	1113511214	11135	11214	2013	1	456
6.4	3602	815	1113511214	11135	11214	2013	2	458
6	3860	917	1117511139	11175	11139	2013	1	495
5.8	3256	802	1123811220	11238	11220	2013	3	226
5	3257	802	1123811220	11238	11220	2013	4	227
6.1	3258	802	1123811220	11238	11220	2013	5	228
8	3579	859	1123811220	11238	11220	2013	1	267
7	3254	802	1123811220	11238	11220	2013	1	224
8.7	3804	909	1123811220	11238	11220	2013	2	302
6.5	3805	909	1123811220	11238	11220	2013	3	303
4.8	3827	909	1123811220	11238	11220	2013	4	304
6.8	3255	802	1123811220	11238	11220	2013	2	225
3.7	3320	821	1101711001	11017	11001	2013	2	171
7.8	3714	875	1113711152	11137	11152	2013	1	227
6.1	3771	894	1119011224	11190	11224	2013	1	237
7.4	3772	894	1119011224	11190	11224	2013	2	238
6.8	3779	894	1119011224	11190	11224	2013	3	241
7.5	1547	403	1119411227	11194	11227	2012	1	212
7.4	1548	403	1119411227	11194	11227	2012	2	213
6.8	1550	403	1119411227	11194	11227	2012	3	215
7.2	2080	512	1119411227	11194	11227	2012	1	253
7.7	2082	512	1119411227	11194	11227	2012	2	255
7.6	2083	512	1119411227	11194	11227	2012	3	256
5.4	2525	587	1119411227	11194	11227	2012	1	294
5.9	1565	357	1117011182	11170	11182	2012	1	49
6.1	1766	402	1123011234	11230	11234	2012	1	60
5.6	1767	402	1123011234	11230	11234	2012	2	62
5	3331	827	1103711234	11037	11234	2013	2	171
4.8	3333	827	1103711234	11037	11234	2013	3	174
4.9	3355	827	1103711234	11037	11234	2013	4	176
6.6	3545	867	1103711234	11037	11234	2013	1	211
6.1	3546	867	1103711234	11037	11234	2013	2	212
5.7	3330	827	1103711234	11037	11234	2013	1	170
3.4	2047	508	1125011278	11250	11278	2012	4	233
5.1	2048	508	1125011278	11250	11278	2012	1	234
3.9	2050	508	1125011278	11250	11278	2012	2	235
5.4	2406	569	1121611235	11216	11235	2012	2	264
4.6	2407	569	1121611235	11216	11235	2012	3	265
5.1	2408	569	1121611235	11216	11235	2012	4	266
5.1	3325	830	1121611235	11216	11235	2013	2	559
4	3328	830	1121611235	11216	11235	2013	4	562
5.5	3329	830	1121611235	11216	11235	2013	5	563
4.8	3323	830	1121611235	11216	11235	2013	1	557
7.1	3242	798	1107011236	11070	11236	2013	1	174
7.5	3361	798	1107011236	11070	11236	2013	2	176
8.2	3534	856	1107011236	11070	11236	2013	1	211
7.2	3551	856	1107011236	11070	11236	2013	2	212
7.7	3582	856	1107011236	11070	11236	2013	3	213
3.6	3605	856	1107011236	11070	11236	2013	4	215
7.2	3894	913	1107011236	11070	11236	2013	4	252
5.6	3895	913	1107011236	11070	11236	2013	5	253
8.1	2057	381	1120311240	11203	11240	2012	1	91
6.2	2058	381	1120311240	11203	11240	2012	2	92
6.9	3270	811	1120311240	11203	11240	2013	2	414
4.5	3271	811	1120311240	11203	11240	2013	3	415
4.8	3273	811	1120311240	11203	11240	2013	4	417
7.7	3708	861	1120311240	11203	11240	2013	2	459
5.5	3269	811	1120311240	11203	11240	2013	1	413
5.9	1655	390	1120811251	11208	11251	2012	1	197
6.5	1656	390	1120811251	11208	11251	2012	2	198
6.4	2180	529	1120811251	11208	11251	2012	1	241
4.6	2181	529	1120811251	11208	11251	2012	2	242
5	2182	529	1120811251	11208	11251	2012	3	243
7.5	3294	818	1128311261	11283	11261	2013	2	171
7.1	3519	853	1128311261	11283	11261	2013	2	207
6.7	3523	853	1128311261	11283	11261	2013	3	209
3.5	3820	900	1128311261	11283	11261	2013	1	245
8	3821	900	1128311261	11283	11261	2013	2	246
7.7	3823	900	1128311261	11283	11261	2013	2	248
7	3293	818	1128311261	11283	11261	2013	1	170
8.2	2112	379	1128811270	11288	11270	2012	1	93
6.7	2113	379	1128811270	11288	11270	2012	2	94
6.7	2114	379	1128811270	11288	11270	2012	3	95
7.1	2115	379	1128811270	11288	11270	2012	4	97
5.2	1650	364	1125011278	11250	11278	2012	1	181
5.6	1651	364	1125011278	11250	11278	2012	2	182
4.7	1653	364	1125011278	11250	11278	2012	3	185
5	2049	508	1125011278	11250	11278	2012	3	218
4.4	2052	508	1125011278	11250	11278	2012	5	220
3.6	2404	569	1121611235	11216	11235	2012	1	246
7	3319	821	1101711001	11017	11001	2013	1	226
6.6	3315	820	1130211278	11302	11278	2013	1	227
5.8	3316	820	1130211278	11302	11278	2013	2	228
6.6	3317	820	1130211278	11302	11278	2013	3	229
6.5	3318	820	1130211278	11302	11278	2013	4	230
5.8	3356	820	1130211278	11302	11278	2013	5	231
6.9	3847	920	1130211278	11302	11278	2013	1	307
6.7	3848	920	1130211278	11302	11278	2013	2	308
5	2063	509	1117511139	11175	11139	2012	2	220
3.9	2274	546	1126611280	11266	11280	2012	1	236
6.2	2277	546	1126611280	11266	11280	2012	2	239
6.3	2278	546	1126611280	11266	11280	2012	3	240
6.7	3425	831	1117411192	11174	11192	2013	2	236
5.6	3426	831	1117411192	11174	11192	2013	3	237
6.9	3596	868	1126011280	11260	11280	2013	1	266
7.3	3598	868	1126011280	11260	11280	2013	2	268
7.7	3599	868	1126011280	11260	11280	2013	3	269
6.9	3264	813	1126911295	11269	11295	2013	2	226
6.3	3265	813	1126911295	11269	11295	2013	3	227
4.6	3268	813	1126911295	11269	11295	2013	3	230
5.9	3702	861	1120311240	11203	11240	2013	1	267
7.8	3263	813	1126911295	11269	11295	2013	1	225
5.2	1789	394	1130211323	11302	11323	2012	1	17
6.3	3245	796	1126611296	11266	11296	2013	3	229
5.6	3246	796	1126611296	11266	11296	2013	4	230
2.9	3550	801	1125311165	11253	11165	2013	1	265
6.1	1647	396	1127411306	11274	11306	2012	1	181
7.3	1648	396	1127411306	11274	11306	2012	2	182
7.2	1649	396	1127411306	11274	11306	2012	3	183
7.7	2311	552	1127411306	11274	11306	2012	1	237
7.4	2313	552	1127411306	11274	11306	2012	2	239
5.8	3338	837	1113411168	11134	11168	2013	1	228
4.1	3537	870	1122311193	11223	11193	2013	1	262
6.6	3541	869	1113411168	11134	11168	2013	1	263
7.6	3536	835	1121511310	11215	11310	2013	1	267
7	3552	835	1121511310	11215	11310	2013	2	268
6.8	3583	835	1121511310	11215	11310	2013	3	269
7	3593	835	1121511310	11215	11310	2013	4	270
5.9	1659	366	1125611313	11256	11313	2012	1	182
6.4	1660	366	1125611313	11256	11313	2012	2	183
6.7	1661	366	1125611313	11256	11313	2012	3	184
5.6	1962	496	1125611313	11256	11313	2012	1	214
6.5	1963	496	1125611313	11256	11313	2012	2	215
5.6	1964	496	1125611313	11256	11313	2012	3	216
6.6	1965	496	1125611313	11256	11313	2012	4	217
5.9	1966	496	1125611313	11256	11313	2012	5	218
5.2	2436	575	1125611313	11256	11313	2012	1	249
6.4	2438	575	1125611313	11256	11313	2012	3	251
3.8	2437	575	1125611313	11256	11313	2012	2	251
5.2	2439	575	1125611313	11256	11313	2012	4	252
6	2440	575	1125611313	11256	11313	2012	5	253
5.8	2441	575	1125611313	11256	11313	2012	6	254
5.6	2442	575	1125611313	11256	11313	2012	7	255
3.2	1580	392	1124911316	11249	11316	2012	1	179
3.8	2149	522	1124911316	11249	11316	2012	2	223
7.9	2150	522	1124911316	11249	11316	2012	1	224
7.7	2152	522	1124911316	11249	11316	2012	3	226
6.6	3502	803	1124911316	11249	11316	2013	1	572
6.2	3505	803	1124911316	11249	11316	2013	3	575
6.7	3506	803	1124911316	11249	11316	2013	4	576
5.3	3507	803	1124911316	11249	11316	2013	5	577
7.3	3876	899	1124911316	11249	11316	2013	1	622
6.9	3877	899	1124911316	11249	11316	2013	2	625
8.7	3878	899	1124911316	11249	11316	2013	3	625
5.8	1589	399	1126211320	11262	11320	2012	1	51
4.7	2038	506	1126211320	11262	11320	2012	1	91
4.9	2040	506	1126211320	11262	11320	2012	2	93
6.7	1853	477	1101711001	11017	11001	2012	1	69
5.2	2097	404	1129111321	11291	11321	2012	1	90
6.5	2099	404	1129111321	11291	11321	2012	2	93
8.6	3375	817	1127411321	11274	11321	2013	2	231
7.4	3376	817	1127411321	11274	11321	2013	3	232
7	3609	815	1113511214	11135	11214	2013	3	271
7.6	3678	855	1127411321	11274	11321	2013	1	273
8.2	3682	855	1127411321	11274	11321	2013	2	278
7.9	3684	855	1127411321	11274	11321	2013	3	280
8	3694	855	1127411321	11274	11321	2013	4	281
7	1617	413	1128311322	11283	11322	2012	1	179
5.9	1619	413	1128311322	11283	11322	2012	2	181
5.4	1953	495	1128311322	11283	11322	2012	1	214
5.3	1954	495	1128311322	11283	11322	2012	2	215
6.5	1955	495	1128311322	11283	11322	2012	3	216
5	1956	495	1128311322	11283	11322	2012	4	217
5.4	2430	574	1128311322	11283	11322	2012	1	253
5.9	2431	574	1128311322	11283	11322	2012	2	254
6.4	2432	574	1128311322	11283	11322	2012	3	255
6.5	2434	574	1128311322	11283	11322	2012	4	257
7.4	2435	574	1128311322	11283	11322	2012	5	259
5.2	1788	394	1130211323	11302	11323	2012	2	184
5.6	2174	528	1130211323	11302	11323	2012	1	224
6.4	2176	528	1130211323	11302	11323	2012	2	226
6.6	3261	806	1120111323	11201	11323	2013	1	174
8	3503	803	1124911316	11249	11316	2013	2	201
6.3	3619	858	1120111323	11201	11323	2013	1	216
5.5	3620	858	1120111323	11201	11323	2013	2	218
5.7	3881	918	1120111323	11201	11323	2013	1	254

## Sheet: T1-8
Infertile_Egg	ClutchAss	MIDFIDass	Mass	Fass	Treatment	Season	Clutch_Size	Pair_bond_duration
0	1	1101711001	11017	11001	C	2012	3	263
0	10	1100411006	11004	11006	C	2013	5	630
0	100	1130311155	11303	11155	C	2013	3	279
0	101	1116911161	11169	11161	NC	2012	4	51
0	102	1116911161	11169	11161	NC	2012	4	74
0	103	1116911161	11169	11161	NC	2012	5	111
1	104	1116911161	11169	11161	NC	2013	5	413
1	107	1116911161	11169	11161	NC	2013	3	480
0	108	1113411168	11134	11168	C	2012	5	211
0	109	1113411168	11134	11168	C	2012	5	251
0	11	1100411006	11004	11006	C	2013	1	661
0	110	1113411168	11134	11168	C	2012	4	291
0	111	1113411168	11134	11168	C	2013	3	584
1	112	1113411168	11134	11168	C	2013	2	615
0	113	1113411168	11134	11168	C	2013	2	654
0	119	1116311171	11163	11171	NC	2013	3	211
0	12	1100411006	11004	11006	C	2013	4	670
0	121	1117011182	11170	11182	C	2012	4	215
0	123	1117011182	11170	11182	C	2012	2	255
0	124	1117011182	11170	11182	C	2012	5	289
0	125	1118511182	11185	11182	C	2013	7	225
0	126	1118511182	11185	11182	C	2013	4	267
0	128	1118511182	11185	11182	C	2013	4	301
0	129	1119011187	11190	11187	NC	2012	1	55
0	13	1100411006	11004	11006	C	2013	6	703
0	131	1119011187	11190	11187	NC	2012	2	95
0	132	1119011187	11190	11187	NC	2012	3	124
0	133	1124311191	11243	11191	C	2012	4	232
0	134	1124311191	11243	11191	C	2012	1	254
0	135	1117411192	11174	11192	NC	2012	1	52
1	136	1117411192	11174	11192	NC	2012	1	79
1	137	1117411192	11174	11192	NC	2012	1	85
0	138	1117411192	11174	11192	NC	2012	2	90
0	139	1117411192	11174	11192	NC	2012	4	120
0	14	1105111024	11051	11024	C	2012	3	268
1	140	1117411192	11174	11192	NC	2013	8	417
0	141	1117411192	11174	11192	NC	2013	3	463
0	144	1122311193	11223	11193	C	2013	6	226
0	145	1122311193	11223	11193	C	2013	4	266
0	146	1122311193	11223	11193	C	2013	5	302
0	147	1121011196	11210	11196	C	2012	1	212
0	149	1121011196	11210	11196	C	2012	3	232
0	15	1105111024	11051	11024	C	2012	4	278
0	150	1121011196	11210	11196	C	2012	4	274
0	151	1120211196	11202	11196	C	2013	3	223
0	152	1120211196	11202	11196	C	2013	6	262
0	154	1120211196	11202	11196	C	2013	4	304
0	155	1115811197	11158	11197	C	2012	3	213
0	156	1115811197	11158	11197	C	2012	3	255
0	158	1105111197	11051	11197	NC	2013	5	165
0	159	1105111197	11051	11197	NC	2013	4	209
0	16	1105111024	11051	11024	C	2012	4	312
0	160	1105111197	11051	11197	NC	2013	4	232
0	164	1122311211	11223	11211	NC	2012	5	52
0	165	1122311211	11223	11211	NC	2012	2	78
1	168	1113511214	11135	11214	NC	2012	2	55
1	169	1113511214	11135	11214	NC	2012	5	94
1	17	1123011024	11230	11024	NC	2013	1	177
0	170	1113511214	11135	11214	NC	2012	2	118
0	171	1113511214	11135	11214	NC	2013	1	417
0	172	1113511214	11135	11214	NC	2013	1	448
0	173	1113511214	11135	11214	NC	2013	4	454
0	174	1113511214	11135	11214	NC	2013	1	495
0	175	1123811220	11238	11220	C	2013	5	224
0	176	1123811220	11238	11220	C	2013	3	267
0	177	1123811220	11238	11220	C	2013	3	302
1	18	1123011024	11230	11024	NC	2013	2	205
1	181	1119011224	11190	11224	NC	2013	2	169
0	184	1119011224	11190	11224	NC	2013	7	211
0	185	1119011224	11190	11224	NC	2013	3	237
0	186	1119411227	11194	11227	C	2012	4	212
0	187	1119411227	11194	11227	C	2012	4	251
0	188	1119411227	11194	11227	C	2012	2	294
1	19	1123011024	11230	11024	NC	2013	1	216
0	192	1123011234	11230	11234	NC	2012	1	49
0	193	1123011234	11230	11234	NC	2012	4	57
0	194	1123011234	11230	11234	NC	2012	3	120
0	195	1103711234	11037	11234	NC	2013	5	170
0	196	1103711234	11037	11234	NC	2013	3	211
0	198	1103711234	11037	11234	NC	2013	2	245
0	199	1121611235	11216	11235	C	2012	5	193
0	2	1101711001	11017	11001	C	2012	4	287
0	200	1121611235	11216	11235	C	2012	5	213
0	201	1121611235	11216	11235	C	2012	3	233
0	202	1121611235	11216	11235	C	2012	4	262
0	203	1121611235	11216	11235	C	2013	5	557
0	207	1121611235	11216	11235	C	2013	4	619
1	21	1123011024	11230	11024	NC	2013	1	251
0	212	1107011236	11070	11236	NC	2013	2	170
0	213	1107011236	11070	11236	NC	2013	3	211
0	214	1107011236	11070	11236	NC	2013	1	220
0	215	1107011236	11070	11236	NC	2013	3	251
0	216	1125311239	11253	11239	C	2012	1	233
1	219	1120311240	11203	11240	NC	2012	4	90
0	22	1105211038	11052	11038	C	2012	3	269
0	220	1120311240	11203	11240	NC	2013	6	413
0	221	1120311240	11203	11240	NC	2013	2	459
1	223	1119911245	11199	11245	NC	2012	3	52
1	224	1119911245	11199	11245	NC	2012	7	61
0	225	1119911245	11199	11245	NC	2012	1	81
1	226	1119911245	11199	11245	NC	2012	14	97
1	227	1119911245	11199	11245	NC	2012	3	130
0	228	1120811251	11208	11251	C	2012	3	196
0	229	1120811251	11208	11251	C	2012	5	240
1	23	1105211038	11052	11038	C	2012	5	290
0	230	1121011251	11210	11251	C	2013	2	271
0	231	1121011251	11210	11251	C	2013	2	308
1	235	1128311261	11283	11261	NC	2013	6	170
0	236	1128311261	11283	11261	NC	2013	2	207
1	237	1128311261	11283	11261	NC	2013	5	245
0	24	1105211038	11052	11038	C	2012	5	330
0	242	1125011278	11250	11278	C	2012	4	181
0	243	1125011278	11250	11278	C	2012	2	220
0	245	1130211278	11302	11278	C	2013	6	226
0	246	1130211278	11302	11278	C	2013	1	265
0	248	1130211278	11302	11278	C	2013	1	290
0	25	1105211038	11052	11038	C	2013	5	629
0	250	1130211278	11302	11278	C	2013	3	306
0	251	1126611280	11266	11280	C	2012	5	179
0	254	1126611280	11266	11280	C	2012	4	233
0	255	1126011280	11260	11280	C	2013	2	236
0	256	1126011280	11260	11280	C	2013	5	266
1	260	1126911295	11269	11295	C	2013	5	225
0	261	1126911295	11269	11295	C	2013	1	267
0	262	1126911295	11269	11295	C	2013	1	278
0	263	1126911295	11269	11295	C	2013	3	301
0	267	1126611296	11266	11296	C	2013	4	226
0	268	1126611296	11266	11296	C	2013	3	265
0	27	1105211038	11052	11038	C	2013	4	680
0	271	1126611296	11266	11296	C	2013	1	309
0	272	1127411306	11274	11306	C	2012	3	181
1	273	1127411306	11274	11306	C	2012	3	237
0	277	1121511310	11215	11310	C	2013	1	228
0	279	1121511310	11215	11310	C	2013	6	262
1	28	1105211038	11052	11038	C	2013	5	699
0	280	1121511310	11215	11310	C	2013	1	303
0	281	1125611313	11256	11313	C	2012	5	180
0	282	1125611313	11256	11313	C	2012	5	214
0	283	1125611313	11256	11313	C	2012	7	249
1	286	1124911316	11249	11316	C	2012	4	179
0	287	1124911316	11249	11316	C	2012	4	223
0	29	1104411046	11044	11046	C	2012	4	263
0	290	1124911316	11249	11316	C	2013	5	572
0	291	1124911316	11249	11316	C	2013	3	622
0	292	1126211320	11262	11320	NC	2012	5	51
0	293	1126211320	11262	11320	NC	2012	4	89
1	294	1126211320	11262	11320	NC	2012	3	129
0	295	1129111321	11291	11321	NC	2012	1	69
1	296	1129111321	11291	11321	NC	2012	3	90
0	297	1129111321	11291	11321	NC	2012	1	131
0	298	1127411321	11274	11321	C	2013	4	226
1	299	1127411321	11274	11321	C	2013	7	271
0	3	1101711001	11017	11001	C	2012	4	326
0	30	1104411046	11044	11046	C	2012	5	307
1	300	1128311322	11283	11322	C	2012	4	178
0	301	1128311322	11283	11322	C	2012	7	214
0	302	1128311322	11283	11322	C	2012	5	253
0	303	1130211323	11302	11323	C	2012	3	184
0	304	1130211323	11302	11323	C	2012	2	224
0	305	1120111323	11201	11323	NC	2013	5	173
0	306	1120111323	11201	11323	NC	2013	1	201
0	307	1120111323	11201	11323	NC	2013	3	215
0	308	1120111323	11201	11323	NC	2013	1	254
0	35	1113611047	11136	11047	NC	2012	5	96
0	36	1112211055	11122	11055	NC	2012	6	48
0	38	1112211055	11122	11055	NC	2012	7	99
0	39	1102811056	11028	11056	NC	2012	4	50
0	4	1101711001	11017	11001	C	2013	3	630
0	40	1102811056	11028	11056	NC	2012	5	95
0	41	1102811056	11028	11056	NC	2013	5	414
0	42	1102811056	11028	11056	NC	2013	4	464
0	43	1107011062	11070	11062	NC	2012	6	50
0	44	1107011062	11070	11062	NC	2012	5	86
0	45	1107011062	11070	11062	NC	2012	5	125
0	46	1102111064	11021	11064	C	2012	5	270
1	47	1102111064	11021	11064	C	2012	6	311
0	48	1118911064	11189	11064	C	2013	1	227
1	49	1118911064	11189	11064	C	2013	2	254
1	5	1101711001	11017	11001	C	2013	4	682
0	50	1118911064	11189	11064	C	2013	4	284
0	55	1113311110	11133	11110	NC	2012	4	51
0	56	1113311110	11133	11110	NC	2012	5	75
0	58	1113311110	11133	11110	NC	2012	4	111
0	59	1114711110	11147	11110	NC	2013	1	172
0	6	1101711001	11017	11001	C	2013	1	712
1	60	1114711110	11147	11110	NC	2013	4	195
1	63	1114711110	11147	11110	NC	2013	3	245
0	67	1107811128	11078	11128	NC	2013	3	177
0	69	1107811128	11078	11128	NC	2013	2	221
0	70	1107811128	11078	11128	NC	2013	1	254
0	71	1117511139	11175	11139	C	2012	5	213
0	72	1117511139	11175	11139	C	2012	3	256
0	73	1117511139	11175	11139	C	2013	4	578
0	74	1117511139	11175	11139	C	2013	4	620
1	75	1117511139	11175	11139	C	2013	4	655
1	76	1107811145	11078	11145	C	2012	5	263
0	77	1107811145	11078	11145	C	2012	5	298
0	79	1107811145	11078	11145	C	2012	6	336
0	83	1100811149	11008	11149	NC	2012	3	48
0	84	1100811149	11008	11149	NC	2012	3	81
0	85	1100811149	11008	11149	NC	2012	2	110
1	86	1100811149	11008	11149	NC	2012	2	126
0	87	1100811149	11008	11149	NC	2013	6	419
0	88	1100811149	11008	11149	NC	2013	3	449
1	89	1100811149	11008	11149	NC	2013	6	489
0	9	1100411006	11004	11006	C	2012	5	339
0	90	1113711152	11137	11152	NC	2012	4	48
0	91	1113711152	11137	11152	NC	2012	6	86
0	92	1113711152	11137	11152	NC	2012	6	125
0	93	1113711152	11137	11152	NC	2013	6	421
1	94	1113711152	11137	11152	NC	2013	1	466
0	95	1118911155	11189	11155	C	2012	3	212
0	96	1118911155	11189	11155	C	2012	4	252
0	97	1118911155	11189	11155	C	2012	3	292
0	98	1130311155	11303	11155	C	2013	1	229
0	99	1130311155	11303	11155	C	2013	6	234

## Sheet: T1-9
EPY	ClutchGen	FGen	Treatment	Season	ClutchSize	Pair_bond_duration
0	1	11001	C	2012	3	263
0	10	11006	C	2013	5	630
1	100	11155	C	2013	8	275
0	101	11161	NC	2012	4	51
0	102	11161	NC	2012	4	74
0	103	11161	NC	2012	5	111
0	104	11161	NC	2013	4	413
0	105	11161	NC	2013	1	456
0	106	11161	NC	2013	3	464
0	107	11161	NC	2013	1	482
0	108	11168	C	2012	5	211
0	109	11168	C	2012	5	251
0	11	11006	C	2013	1	661
0	110	11168	C	2012	4	291
0	111	11168	C	2013	4	577
0	112	11168	C	2013	1	615
0	113	11168	C	2013	3	652
0	117	11171	NC	2013	4	180
1	119	11171	NC	2013	4	208
0	12	11006	C	2013	4	670
0	120	11171	NC	2013	3	252
0	121	11182	C	2012	5	215
0	123	11182	C	2012	2	255
0	124	11182	C	2012	5	289
0	125	11182	C	2013	8	225
0	126	11182	C	2013	6	267
1	127	11182	C	2013	1	283
0	128	11182	C	2013	4	301
1	129	11187	NC	2012	4	55
0	13	11006	C	2013	6	703
1	130	11187	NC	2012	2	86
1	131	11187	NC	2012	3	95
1	132	11187	NC	2012	4	121
0	133	11191	C	2012	4	232
0	134	11191	C	2012	1	254
0	135	11192	NC	2012	1	52
0	136	11192	NC	2012	1	79
0	138	11192	NC	2012	2	90
0	139	11192	NC	2012	4	120
0	14	11024	C	2012	2	268
0	140	11192	NC	2013	9	417
0	141	11192	NC	2013	3	463
0	144	11193	C	2013	7	225
0	145	11193	C	2013	4	266
0	146	11193	C	2013	5	302
0	147	11196	C	2012	1	212
0	148	11196	C	2012	1	223
0	149	11196	C	2012	3	232
0	15	11024	C	2012	4	278
0	150	11196	C	2012	4	274
0	151	11196	C	2013	4	223
0	152	11196	C	2013	6	262
0	154	11196	C	2013	4	304
0	155	11197	C	2012	3	213
0	156	11197	C	2012	3	255
0	158	11197	NC	2013	5	165
0	159	11197	NC	2013	4	209
0	16	11024	C	2012	4	312
0	160	11197	NC	2013	5	232
0	164	11211	NC	2012	5	52
0	165	11211	NC	2012	5	78
1	166	11211	NC	2012	1	114
1	167	11214	NC	2012	1	50
1	168	11214	NC	2012	2	56
0	169	11214	NC	2012	2	94
1	170	11214	NC	2012	4	117
0	171	11214	NC	2013	1	417
0	172	11214	NC	2013	1	448
0	173	11214	NC	2013	4	454
0	174	11214	NC	2013	1	495
0	175	11220	C	2013	5	224
0	176	11220	C	2013	3	267
0	177	11220	C	2013	3	302
1	181	11224	NC	2013	2	171
1	184	11224	NC	2013	9	207
1	185	11224	NC	2013	4	237
0	186	11227	C	2012	4	212
0	187	11227	C	2012	4	251
0	188	11227	C	2012	2	294
1	19	11024	NC	2013	1	213
0	192	11234	NC	2012	1	49
0	193	11234	NC	2012	5	57
0	194	11234	NC	2012	3	120
0	195	11234	NC	2013	5	170
0	196	11234	NC	2013	3	211
0	197	11234	NC	2013	1	237
0	198	11234	NC	2013	4	245
0	199	11235	C	2012	5	193
0	2	11001	C	2012	4	287
1	20	11024	NC	2013	2	235
0	200	11235	C	2012	5	213
0	201	11235	C	2012	3	233
0	202	11235	C	2012	4	262
0	203	11235	C	2013	5	557
0	205	11235	C	2013	4	601
0	206	11235	C	2013	1	610
0	207	11235	C	2013	5	618
1	21	11024	NC	2013	2	253
1	212	11236	NC	2013	5	170
1	213	11236	NC	2013	4	211
0	215	11236	NC	2013	3	251
0	216	11239	C	2012	1	233
1	218	11240	NC	2012	1	49
0	219	11240	NC	2012	3	91
0	22	11038	C	2012	3	269
0	220	11240	NC	2013	6	413
0	221	11240	NC	2013	2	459
1	222	11240	NC	2013	1	495
0	223	11245	NC	2012	2	52
0	224	11245	NC	2012	3	62
0	225	11245	NC	2012	1	81
0	226	11245	NC	2012	3	97
0	228	11251	C	2012	3	196
0	229	11251	C	2012	5	240
0	23	11038	C	2012	4	290
1	230	11251	C	2013	2	271
0	231	11251	C	2013	2	308
0	235	11261	NC	2013	3	170
1	236	11261	NC	2013	4	207
0	237	11261	NC	2013	4	245
1	238	11270	NC	2012	6	88
1	239	11270	NC	2012	1	131
0	24	11038	C	2012	4	330
0	242	11278	C	2012	4	181
1	243	11278	C	2012	5	218
1	244	11278	C	2012	8	244
0	245	11278	C	2013	6	226
0	246	11278	C	2013	1	265
1	247	11278	C	2013	6	270
0	248	11278	C	2013	1	290
1	249	11278	C	2013	1	301
0	25	11038	C	2013	5	629
0	250	11278	C	2013	3	306
0	251	11280	C	2012	5	179
1	253	11280	C	2012	1	220
1	254	11280	C	2012	6	233
0	255	11280	C	2013	2	236
0	256	11280	C	2013	5	266
1	26	11038	C	2013	2	663
0	260	11295	C	2013	4	225
0	261	11295	C	2013	1	267
1	262	11295	C	2013	5	272
0	263	11295	C	2013	2	301
0	267	11296	C	2013	4	226
0	268	11296	C	2013	4	265
0	269	11296	C	2013	1	283
0	27	11038	C	2013	4	680
0	270	11296	C	2013	1	294
0	271	11296	C	2013	1	309
0	272	11306	C	2012	3	181
0	273	11306	C	2012	2	237
0	277	11310	C	2013	2	228
0	278	11310	C	2013	3	239
0	279	11310	C	2013	6	262
0	28	11038	C	2013	4	700
0	280	11310	C	2013	1	303
0	281	11313	C	2012	5	180
0	282	11313	C	2012	5	214
0	283	11313	C	2012	7	249
0	286	11316	C	2012	3	179
0	287	11316	C	2012	4	223
0	288	11316	C	2013	4	550
0	289	11316	C	2013	2	561
0	29	11046	C	2012	4	263
0	290	11316	C	2013	6	572
0	291	11316	C	2013	3	622
0	292	11320	NC	2012	5	51
0	293	11320	NC	2012	4	89
0	294	11320	NC	2012	1	131
0	295	11321	NC	2012	1	69
0	296	11321	NC	2012	2	90
0	297	11321	NC	2012	1	131
0	298	11321	C	2013	4	226
0	299	11321	C	2013	6	271
0	3	11001	C	2012	4	326
0	30	11046	C	2012	5	307
0	300	11322	C	2012	3	179
0	301	11322	C	2012	7	214
0	302	11322	C	2012	6	252
1	303	11323	C	2012	5	184
1	304	11323	C	2012	3	224
0	305	11323	NC	2013	5	173
0	306	11323	NC	2013	1	201
0	307	11323	NC	2013	3	215
0	308	11323	NC	2013	1	254
0	35	11047	NC	2012	5	96
0	36	11055	NC	2012	6	48
1	37	11055	NC	2012	1	88
0	38	11055	NC	2012	10	94
0	39	11056	NC	2012	4	50
0	4	11001	C	2013	3	630
0	40	11056	NC	2012	5	95
0	41	11056	NC	2013	4	414
0	42	11056	NC	2013	5	463
0	43	11062	NC	2012	6	50
0	44	11062	NC	2012	5	86
0	45	11062	NC	2012	5	125
0	46	11064	C	2012	5	270
0	47	11064	C	2012	5	312
0	48	11064	C	2013	1	227
0	49	11064	C	2013	3	255
0	5	11001	C	2013	3	682
0	50	11064	C	2013	5	279
0	55	11110	NC	2012	4	51
0	56	11110	NC	2012	5	75
0	57	11110	NC	2012	2	100
0	58	11110	NC	2012	4	111
0	59	11110	NC	2013	1	172
0	6	11001	C	2013	1	712
0	60	11110	NC	2013	1	195
0	61	11110	NC	2013	1	225
0	62	11110	NC	2013	1	235
0	63	11110	NC	2013	2	250
0	67	11128	NC	2013	3	177
0	68	11128	NC	2013	2	214
0	69	11128	NC	2013	2	221
1	7	11006	C	2012	4	264
0	70	11128	NC	2013	1	254
0	71	11139	C	2012	5	213
0	72	11139	C	2012	3	256
0	73	11139	C	2013	4	578
0	74	11139	C	2013	4	620
0	75	11139	C	2013	3	658
0	76	11145	C	2012	4	263
0	77	11145	C	2012	4	298
1	78	11145	C	2012	3	323
0	79	11145	C	2012	6	336
1	8	11006	C	2012	5	300
1	83	11149	NC	2012	4	48
0	84	11149	NC	2012	4	81
1	85	11149	NC	2012	3	107
1	86	11149	NC	2012	3	126
0	87	11149	NC	2013	7	418
0	88	11149	NC	2013	3	449
0	89	11149	NC	2013	6	489
0	9	11006	C	2012	5	339
0	90	11152	NC	2012	4	48
0	91	11152	NC	2012	6	86
0	92	11152	NC	2012	6	125
0	93	11152	NC	2013	6	421
0	95	11155	C	2012	3	212
0	96	11155	C	2012	4	252
0	97	11155	C	2012	3	292
0	98	11155	C	2013	1	229
0	99	11155	C	2013	6	234

## Sheet: T1-10
Dumped_Egg	ClutchID	FID	Treatment	Season	Pair_bond_duration
1	357	11182	C	2012	215
0	358	11056	NC	2012	50
0	360	11046	C	2012	263
0	362	11024	C	2012	268
0	364	11278	C	2012	181
0	366	11313	C	2012	180
1	369	11187	NC	2012	55
0	370	11235	C	2012	193
0	372	11038	C	2012	269
0	373	11062	NC	2012	50
0	375	11110	NC	2012	51
0	376	11001	C	2012	263
0	377	11055	NC	2012	48
0	378	11006	C	2012	264
0	379	11270	NC	2012	93
0	380	11197	C	2012	213
1	381	11240	NC	2012	91
0	383	11139	C	2012	213
0	386	11168	C	2012	211
0	388	11191	C	2012	232
0	389	11152	NC	2012	48
0	390	11251	C	2012	196
1	391	11165	NC	2012	NA
0	392	11316	C	2012	179
1	394	11323	C	2012	184
0	395	11192	NC	2012	90
1	396	11306	C	2012	181
0	397	11245	NC	2012	52
0	398	11145	C	2012	263
0	399	11320	NC	2012	51
0	400	11064	C	2012	270
0	401	11211	NC	2012	52
0	402	11234	NC	2012	57
0	403	11227	C	2012	212
0	404	11321	NC	2012	90
0	406	11155	C	2012	212
0	407	11161	NC	2012	51
1	408	11280	C	2012	179
0	409	11149	NC	2012	48
0	411	11047	NC	2012	96
0	413	11322	C	2012	179
0	415	11196	C	2012	232
1	416	11214	NC	2012	50
0	475	11235	C	2012	213
1	477	11001	C	2012	287
0	480	11161	NC	2012	74
0	481	11110	NC	2012	75
0	482	11038	C	2012	290
0	486	11149	NC	2012	81
0	492	11006	C	2012	300
0	493	11145	C	2012	298
0	494	11152	NC	2012	86
0	495	11322	C	2012	214
1	496	11313	C	2012	214
1	500	11168	C	2012	251
0	502	11155	C	2012	252
0	506	11320	NC	2012	89
0	507	11197	C	2012	255
1	508	11278	C	2012	218
1	509	11139	C	2012	256
1	512	11227	C	2012	253
0	515	11182	C	2012	255
0	517	11062	NC	2012	86
0	520	11046	C	2012	307
0	521	11214	NC	2012	94
0	522	11316	C	2012	223
0	523	11056	NC	2012	95
0	524	11110	NC	2012	100
0	528	11323	C	2012	224
0	529	11251	C	2012	240
0	530	11211	NC	2012	85
0	532	11064	C	2012	312
0	534	11024	C	2012	312
0	537	11187	NC	2012	95
0	538	11055	NC	2012	99
0	546	11280	C	2012	233
0	552	11306	C	2012	237
1	553	11280	C	2012	NA
0	554	11145	C	2012	323
0	555	11161	NC	2012	111
0	557	11211	NC	2012	114
0	558	11110	NC	2012	111
0	560	11149	NC	2012	107
0	562	11001	C	2012	326
0	567	11038	C	2012	330
0	568	11214	NC	2012	117
1	569	11235	C	2012	262
0	570	11192	NC	2012	120
0	573	11234	NC	2012	120
0	574	11322	C	2012	252
0	575	11313	C	2012	249
1	577	11278	C	2012	251
1	578	11245	NC	2012	97
0	580	11187	NC	2012	121
0	581	11155	C	2012	292
0	582	11149	NC	2012	126
0	584	11168	C	2012	291
0	585	11062	NC	2012	125
0	587	11227	C	2012	294
0	589	11006	C	2012	339
0	596	11320	NC	2012	131
0	597	11321	NC	2012	131
0	598	11152	NC	2012	125
0	599	11182	C	2012	289
1	604	11064	C	2012	NA
1	605	11323	C	2012	NA
1	796	11296	C	2013	229
1	797	11182	C	2013	225
0	798	11236	NC	2013	170
0	799	11056	NC	2013	414
0	800	11161	NC	2013	417
1	801	11165	NC	2013	NA
0	802	11220	C	2013	224
1	803	11316	C	2013	572
0	804	11149	NC	2013	422
1	805	11128	NC	2013	177
0	806	11323	NC	2013	173
0	807	11251	C	2013	271
0	808	11038	C	2013	629
0	809	11196	C	2013	223
0	810	11197	NC	2013	165
0	811	11240	NC	2013	413
0	813	11295	C	2013	225
0	814	11139	C	2013	578
1	815	11214	NC	2013	454
1	817	11321	C	2013	226
0	818	11261	NC	2013	170
0	820	11278	C	2013	227
1	821	11001	C	2013	171
1	822	11152	NC	2013	234
0	823	11155	C	2013	229
0	827	11234	NC	2013	170
0	829	11064	C	2013	227
1	830	11235	C	2013	557
1	831	11192	NC	2013	422
0	832	11006	C	2013	630
0	835	11310	C	2013	267
0	836	11193	C	2013	226
1	837	11168	C	2013	584
0	839	11171	NC	2013	180
1	840	11064	C	2013	NA
0	844	11110	NC	2013	195
0	846	11064	C	2013	255
1	847	11024	NC	2013	213
1	849	11323	NC	2013	NA
0	850	11149	NC	2013	449
1	852	11224	NC	2013	207
1	853	11261	NC	2013	207
0	854	11006	C	2013	670
0	855	11321	C	2013	273
0	856	11236	NC	2013	211
0	858	11323	NC	2013	215
0	859	11220	C	2013	267
0	860	11295	C	2013	305
1	861	11240	NC	2013	459
0	862	11197	NC	2013	209
1	863	11196	C	2013	262
0	864	11139	C	2013	620
0	865	11278	C	2013	273
0	866	11235	C	2013	619
0	867	11234	NC	2013	211
0	868	11280	C	2013	266
1	869	11168	C	2013	615
1	870	11193	C	2013	266
0	871	11161	NC	2013	456
0	872	11056	NC	2013	467
1	875	11152	NC	2013	NA
0	876	11038	C	2013	663
0	877	11155	C	2013	289
0	879	11128	NC	2013	221
0	880	11001	C	2013	682
0	882	11038	C	2013	680
0	883	11192	NC	2013	463
0	884	11064	C	2013	279
0	885	11224	NC	2013	214
1	886	11196	C	2013	NA
0	887	11171	NC	2013	219
1	888	11165	NC	2013	NA
0	889	11110	NC	2013	250
0	890	11197	NC	2013	232
1	891	11236	NC	2013	NA
0	892	11161	NC	2013	482
0	893	11064	C	2013	284
0	894	11224	NC	2013	237
0	895	11251	C	2013	308
0	897	11024	NC	2013	235
0	899	11316	C	2013	622
0	900	11261	NC	2013	245
1	902	11168	C	2013	652
0	903	11193	C	2013	302
0	905	11234	NC	2013	245
0	907	11038	C	2013	700
1	908	11196	C	2013	304
1	909	11220	C	2013	302
0	910	11006	C	2013	704
1	913	11236	NC	2013	252
1	914	11228	NC	2013	NA
1	917	11139	C	2013	658
1	918	11323	NC	2013	254
0	919	11149	NC	2013	493
0	920	11278	C	2013	306
0	924	11024	NC	2013	253
1	925	11001	C	2013	NA
0	926	11001	C	2013	712
0	927	11128	NC	2013	254
1	928	11236	NC	2013	251
1	931	11056	NC	2013	NA
0	932	11295	C	2013	272
0	935	11171	NC	2013	252

[truncated: 20 more sheets: T1-11, T1-12, T1-13, T1-14, T1-15, T1-16, T1-17, T1-18, T1-19, T1-20, T1-21, T1-22, T1-23, S1_Table, S3-4 Table_part_A, S3-4_Table_part_B, S6_Text_Males, S6_Text_Females, S1_Fig, Discussion_infertility]
